# Supplementary material for: Dynamic Chromatin States Coupling with Key Transcription Factors in Colitis‐Associated Colorectal Cancer
Source: Adv Sci (Weinh). 2022 Jun 16;9(23):2200536. doi: 10.1002/advs.202200536 (PMC9376751; doi:10.1002/advs.202200536)
Supplement: Supplementary file 2 — Supporting Table 1 [file ADVS-9-2200536-s001.xlsx]

## Sheet: Tab1 Sequencing data statistics
Table 1
1. RNA sequencing data statistics
sample number	raw data	sample	sample type	aligned reads	mapping ratio
1	823-RNA_L8	0week-1	Normal	40033456	81.9
2	824-RNA_L8	0week-2	Normal	20504085	79.9
3	825-RNA_L8	0week-3	Normal	47046029	83.8
4	826-RNA_L8	2weeks-1	Inflammation	35148377	75.8
5	828-RNA_L8	2weeks-2	Inflammation	41048546	81.7
6	829-RNA_L8	2weeks-3	Inflammation	24835256	77
7	830-RNA_L8	4weeks-1	Inflammation	45439024	82.1
8	831-RNA_L8	4weeks-2	Inflammation	25816339	77.8
9	832-RNA_L8	4weeks-3	Inflammation	38946506	74.1
10	835-RNA_L8	7weeks-1	Tumor	27774640	76.4
11	836-RNA_L8	7weeks-2	Tumor	35818044	78.5
12	839-RNA_L8	7weeks-3	Tumor	24548974	71.7
13	840-RNA_L8	10weeks-1	Tumor	26986840	79.7
14	841-RNA_L8	10weeks-2	Tumor	24917266	72.9
15	847-RNA_L8	10weeks-3	Tumor	27175088	72.6
2. ChIP sequencing data statistics
signal sample
sample		stage	aligned reads	mapping ratio	sample		stage	aligned reads	mapping ratio
H3K27ac	0week-1	normal	64549534	87.42	H3K27ac	7weeks-1	tumor	36500837	87.7
H3K4me1	0week-1	normal	36671810	90.11	H3K4me1	7weeks-1	tumor	47582144	91.34
H3K4me3	0week-1	normal	47710430	90.15	H3K4me3	7weeks-1	tumor	38676342	87.23
H3K9me3	0week-1	normal	26831890	86.1	H3K9me3	7weeks-1	tumor	16893986	73.71
H3K27me3	0week-1	normal	35906568	88.18	H3K27me3	7weeks-1	tumor	37326628	89.15
Input	0week-1	normal	36806447	90.11	Input	7weeks-1	tumor	32494718	91.51
H3K27ac	0week-2	normal	22644852	88.5	H3K27ac	7weeks-2	tumor	38660523	85.22
H3K4me1	0week-2	normal	26627552	91.05	H3K4me1	7weeks-2	tumor	32472764	88.6
H3K4me3	0week-2	normal	27755057	88.72	H3K4me3	7weeks-2	tumor	47230170	83.31
H3K9me3	0week-2	normal	14479082	85.09	H3K9me3	7weeks-2	tumor	22839748	87.48
H3K27me3	0week-2	normal	24206369	89.65	H3K27me3	7weeks-2	tumor	32889262	88.98
Input	0week-2	normal	22714893	90.29	Input	7weeks-2	tumor	40152257	93.03
H3K27ac	0week-3	normal	19696154	89.99	H3K27ac	7weeks-3	tumor	13619366	91.23
H3K4me1	0week-3	normal	37208010	91.89	H3K4me1	7weeks-3	tumor	23129980	87.61
H3K4me3	0week-3	normal	36602611	90.92	H3K4me3	7weeks-3	tumor	39443877	85.18
H3K9me3	0week-3	normal	22472345	86.64	H3K9me3	7weeks-3	tumor	13334289	91.03
H3K27me3	0week-3	normal	41356230	93.52	H3K27me3	7weeks-3	tumor	25517854	91.16
Input	0week-3	normal	35342444	87.74	Input	7weeks-3	tumor	47662043	84.98
H3K27ac	2weeks-1	Inflammation	33968691	89.74	H3K27ac	10weeks-1	tumor	59975203	86.77
H3K4me1	2weeks-1	Inflammation	26718279	80.99	H3K4me1	10weeks-1	tumor	49157873	92.51
H3K4me3	2weeks-1	Inflammation	62250916	89.97	H3K4me3	10weeks-1	tumor	21154898	63.54
H3K9me3	2weeks-1	Inflammation	25528018	83.39	H3K9me3	10weeks-1	tumor	43367732	82.52
H3K27me3	2weeks-1	Inflammation	34689536	90.12	H3K27me3	10weeks-1	tumor	42471304	81.37
Input	2weeks-1	Inflammation	42771007	79.82	Input	10weeks-1	tumor	43419731	88.97
H3K27ac	2weeks-2	Inflammation	44846622	80.01	H3K27ac	10weeks-2	tumor	38922918	89.03
H3K4me1	2weeks-2	Inflammation	26169330	80.99	H3K4me1	10weeks-2	tumor	12191547	66.58
H3K4me3	2weeks-2	Inflammation	36290774	90.1	H3K4me3	10weeks-2	tumor	9544740	67.99
H3K9me3	2weeks-2	Inflammation	28677001	89.03	H3K9me3	10weeks-2	tumor	24678728	87.21
H3K27me3	2weeks-2	Inflammation	46496324	82.84	H3K27me3	10weeks-2	tumor	10954901	62.67
Input	2weeks-2	Inflammation	27651287	87.6	Input	10weeks-2	tumor	33618183	92.8
H3K27ac	2weeks-3	Inflammation	42366995	91.07	H3K27ac	10weeks-3	tumor	11835085	60.1
H3K4me1	2weeks-3	Inflammation	38388135	93.13	H3K4me1	10weeks-3	tumor	32105307	94.09
H3K4me3	2weeks-3	Inflammation	44598874	87.27	H3K4me3	10weeks-3	tumor	32092543	91.11
H3K9me3	2weeks-3	Inflammation	44858875	88.31	H3K9me3	10weeks-3	tumor	45447480	90.43
H3K27me3	2weeks-3	Inflammation	33168363	93.38	H3K27me3	10weeks-3	tumor	27899723	88.67
Input	2weeks-3	Inflammation	37647332	94.41	Input	10weeks-3	tumor	45169422	95.35
H3K27ac	4weeks-1	Inflammation	46524218	82.25
H3K4me1	4weeks-1	Inflammation	34189416	82.95
H3K4me3	4weeks-1	Inflammation	34570118	89.02
H3K9me3	4weeks-1	Inflammation	23848047	83.38
H3K27me3	4weeks-1	Inflammation	20894630	89.37
Input	4weeks-1	Inflammation	32917754	88.03
H3K27ac	4weeks-2	Inflammation	34462328	83.23
H3K4me1	4weeks-2	Inflammation	37924180	86.77
H3K4me3	4weeks-2	Inflammation	36437179	84.95
H3K9me3	4weeks-2	Inflammation	28268779	90.33
H3K27me3	4weeks-2	Inflammation	42497701	79.66
Input	4weeks-2	Inflammation	40862720	94.66
H3K27ac	4weeks-3	Inflammation	32040123	90.3
H3K4me1	4weeks-3	Inflammation	38350487	93.17
H3K4me3	4weeks-3	Inflammation	40663600	92.12
H3K9me3	4weeks-3	Inflammation	34774720	86.76
H3K27me3	4weeks-3	Inflammation	42230696	90.98
Input	4weeks-3	Inflammation	47578963	94.45
pool sample
sample	stage	reads number	peak number
0week-H3K27ac	normal	106890540	25182
0week-H3K4me1	normal	100507372	39054
0week-H3K4me3	normal	112068098	18566
0week-H3K9me3	normal	63783317	1914
0week-H3K27me3	normal	101469167	12348
0week-Input	normal	94863784	0
2weeks-H3K27ac	Inflammation	121182308	19719
2weeks-H3K4me1	Inflammation	91275744	15238
2weeks-H3K4me3	Inflammation	143140564	15532
2weeks-H3K9me3	Inflammation	99063894	876
2weeks-H3K27me3	Inflammation	114354223	7029
2weeks-Input	Inflammation	108069626	0
4weeks-H3K27ac	Inflammation	113026669	22761
4weeks-H3K4me1	Inflammation	110464083	36384
4weeks-H3K4me3	Inflammation	111670897	15880
4weeks-H3K9me3	Inflammation	86891546	1472
4weeks-H3K27me3	Inflammation	105623027	9979
4weeks-Input	Inflammation	121359437	0
7weeks-H3K27ac	tumor	88780726	21197
7weeks-H3K4me1	tumor	103184888	38737
7weeks-H3K4me3	tumor	125350389	14641
7weeks-H3K9me3	tumor	53068023	527
7weeks-H3K27me3	tumor	95733744	10677
7weeks-Input	tumor	120309018	0
10weeks-H3K27ac	tumor	110733206	30484
10weeks-H3K4me1	tumor	93454727	36227
10weeks-H3K4me3	tumor	62792181	12847
10weeks-H3K9me3	tumor	113493940	3915
10weeks-H3K27me3	tumor	81325928	8350
10weeks-Input	tumor	122207336	0

## Sheet: Tab2 Transcriptome cluster DEGs
Table 2
RNA sequencing maSigPro 4 clusters DEGs
1. cluster1 (n = 663)
number	gene_name	0week-1	0week-2	0week-3	2weeks-1	2weeks-2	2weeks-3	4weeks-1	4weeks-2	4weeks-3	7weeks-1	7weeks-2	7weeks-3	10weeks-1	10weeks-2	10weeks-3
1	1110028F11Rik	0.223579	0	0.451783	0.91507	0.724385	0.242768	0	0.795573	1.02557	2.86956	5.89245	1.28884	2.78666	2.00247	3.67443
2	1700017B05Rik	3.2188	5.7548	4.725	13.4688	5.96782	6.12365	3.64333	5.42445	5.70545	18.3761	23.0034	11.3296	17.8732	16.9899	26.4219
3	2610307P16Rik	0.849142	1.11818	0.521164	0.62489	0.647239	0.550011	0.232937	0	0.443413	2.68383	2.66491	1.19532	1.21282	1.51885	1.93499
4	2700046A07Rik	0.0409789	0	0.0784395	0	0	0.0877395	0	0	1.1216	8.68804	2.88186	6.50102	6.78864	3.66925	8.72087
5	2700081O15Rik	2.97015	4.7219	4.2464	2.45671	4.62109	2.7824	2.01619	2.61629	3.54303	12.6033	9.54544	9.35961	8.79542	8.80681	12.343
6	2810404F17Rik	0	0	0	0	0	0.326966	0.0554582	0	0.587565	3.28075	2.11184	2.6579	2.77805	1.52129	5.57155
7	2810408A11Rik	6.26638	7.05951	6.14546	1.92478	1.52974	5.85527	2.66297	3.38513	2.81065	8.32629	6.5567	3.77189	4.31802	4.54771	8.05219
8	4732490B19Rik	0.181824	0.358262	0.257914	0.251075	0.552489	0.372621	0.351157	0.695175	0.762957	1.77201	2.6475	1.08341	1.51487	1.84778	2.45246
9	4930425O10Rik	0	0	0	0	0	0	0	0	0.0791804	0.896526	0.531146	0.387265	0.181773	0.961699	1.2522
10	4930426D05Rik	0.299232	0.489228	0.339432	0.639845	0	0.107045	0.298743	0.765542	1.00539	5.26935	0.778556	1.90162	1.98369	1.23742	3.2056
11	4930461G14Rik	0	0	0	0	0.137466	0	0.112965	3.28935	1.49443	2.84648	6.48911	2.21912	4.11741	3.76479	4.92805
12	5830416I19Rik	0.0665337	0.192386	0.106644	0.150565	0.0417858	0	0.107063	0.315766	0.514299	1.28079	1.44853	0.955275	1.47277	0.703429	2.20054
13	9030624G23Rik	0.213236	0.140931	0.141674	0.218211	0.0915225	0.231004	0.113988	0	0.0766504	0.534079	0.537879	0.272982	0.327454	0.237988	0.268842
14	9330162012Rik	1.39909	1.52888	0.96365	0.547264	0.296591	0.863269	1.77948	1.46341	1.59791	3.64692	4.32946	3.57318	3.43313	2.29019	5.09074
15	9330175E14Rik	0.0676905	0.0329017	0.124527	0.260352	0.351654	0.321098	0.127828	0.306917	0.161295	0.839314	0.724203	0.418023	0.504161	0.138515	0.167057
16	A2ml1	0.679129	0.730802	0.211409	0.156519	0.882719	0.0733173	1.00436	0.829824	1.54904	3.7424	3.1296	1.38431	2.28056	2.18632	3.85522
17	A730046J19Rik	0.0202478	0.0783665	0.0333402	0	0.0512603	0	0.0220121	0	0.0410236	0.467329	0.475091	0.645337	0.399514	0.222491	0.659117
18	Abca1	2.39259	2.23084	2.87405	1.43002	0.997538	1.06	1.12616	1.2913	1.61363	4.41559	5.16584	4.21176	4.53592	3.09729	5.30082
19	Abcc12	0.0542427	0	0.047329	0	0	0.0634357	0	0	0.031956	0.482766	0.7494	0.298956	0.235894	0.431836	0.747039
20	Abcc2	0.614912	0.962694	0.665771	0.113311	0.259794	0.791015	0.736063	0.700052	1.00363	12.3779	10.5339	9.88985	11.5697	9.58365	11.6731
21	Abcc4	2.91379	3.14023	3.43365	3.62445	4.55294	2.26386	5.29438	4.59832	4.33884	15.3501	14.0725	8.85748	11.9896	14.0528	18.2921
22	Abcg1	3.06905	2.99762	1.5594	2.24863	2.47973	1.52752	2.31598	1.66119	3.12124	5.88202	7.95696	5.88346	6.58377	4.07173	6.61807
23	Acot12	0	0	0.0239555	0.161585	0.185251	0.58321	0.140553	0.721183	0.141451	0.62062	0.397047	0.244731	0.826875	0.690604	0.791809
24	Adam12	0.0419968	0.103774	0.166368	0.281583	0.391392	0.158841	0.0900686	0.165097	0.358765	2.61897	4.1477	1.82875	2.72764	2.82602	3.31969
25	Adam8	1.67925	1.14804	0.526566	8.00889	2.36709	1.00491	2.51385	2.8425	1.95848	23.4278	18.7731	14.0022	19.38	52.2812	22.6993
26	Adamts12	0.24737	0.350624	0.310882	0.159375	0.0853457	0.102104	0.184267	0.130563	0.110514	0.534902	0.865056	0.900174	0.564029	0.733432	0.460474
27	Adamts17	0.160064	0.24228	0.331454	0.110881	0.209662	2.23068	0.214784	0.741957	0.523355	3.02314	2.09265	1.95144	3.72129	1.18594	4.391
28	Adamts6	0.484568	0.667799	0.689887	0.133799	0.148188	0.116081	0.250132	0.289777	0.400493	0.87702	0.421895	0.91079	0.704624	0.705236	0.690206
29	Adamts7	0.902669	0.344282	1.11113	1.16238	0.494671	0.47525	0.575443	0.928068	1.08157	1.93379	2.35587	2.15849	2.05824	2.02358	2.13968
30	Adcy1	0.193337	0.326854	0.222058	0.0894775	0.092339	0.124763	0.098102	0.10145	0.252672	3.45815	2.3742	3.1615	2.61254	1.30268	2.80973
31	Adcy3	0.921141	1.70874	1.63492	0.928661	1.11545	0.91023	0.813301	0.664989	0.730698	2.26964	1.83395	1.53318	1.65759	2.12261	2.55752
32	Adcy8	0.0712692	0.0387408	0.0471176	0.148032	0.0152211	0.0421773	0.137674	0.163299	0.758599	6.30711	8.4107	3.00459	5.72165	4.59909	8.83976
33	Adgrg2	0.419421	0.230143	0.228179	0.0676376	0.502493	0.538	0.215212	0.115171	0.163851	2.69883	1.13761	2.42868	2.11172	4.06995	1.16146
34	Adgrv1	1.40329	1.24767	1.06108	0.377963	0.790992	0.526931	0.618905	1.75122	1.33529	2.93046	2.60832	1.48556	2.50581	1.32429	3.77636
35	Afap1l1	4.8737	4.38533	4.83005	2.0322	1.62985	4.02854	5.02462	3.11656	4.31085	13.0476	16.344	7.45501	12.8871	10.8225	17.0287
36	Ahr	3.39451	4.4572	3.48531	2.37327	3.50707	2.44062	3.4028	3.16438	3.07779	6.16963	4.90043	6.24518	5.40579	7.38776	5.554
37	AI427809	1.53711	0.533312	0.861149	1.21113	0.399424	1.72547	1.53062	1.41313	2.9267	9.58491	13.7551	8.85488	8.93865	6.9327	16.6919
38	Aif1l	0.384021	0.469594	0.764798	0.186259	0.363068	0.054379	0.492849	0.732889	0.74604	6.15225	9.86174	6.4223	8.655	5.78714	12.3973
39	Ajuba	3.09561	1.79863	1.33655	2.84205	2.78799	3.09843	3.88811	3.88891	3.11699	15.3441	21.0985	8.25544	15.2852	22.6596	20.281
40	Akp3	0	0	0	0	0	0	0	0	0	0.675058	0.969584	0.348183	0.608068	0.117919	0.478715
41	Alb	0.337703	0.359931	0.266913	0	0.340589	0.0800582	0.524068	0.439672	1.16662	1.93669	4.20793	1.13895	3.648	3.99429	4.37514
42	Aldh1a3	5.64561	3.0888	2.89863	55.1511	22.7952	5.32771	9.59797	21.3892	14.4476	152.591	59.7189	70.7524	71.3894	208.7	86.1284
43	Alox12	1.59771	0.522409	0.477811	0.273022	0.524717	0.366316	1.23755	0.193728	2.6417	28.5878	34.9788	10.4866	22.1658	33.07	44.1749
44	Alox15	2.14416	2.03657	1.14341	1.11641	0.163266	0.0693417	0.521415	0.376051	3.80163	44.2216	12.8303	7.25421	20.4538	27.8496	19.667
45	Amer2	0.0832187	0.0585138	0.0806236	0.0966047	0.0422458	0.196828	0.0291339	0	0.290334	2.26091	1.76585	1.95977	2.13691	0.680288	2.54888
46	Amot	3.29638	2.85358	2.58876	2.00076	3.10686	4.4186	2.79801	2.37502	3.58547	11.7167	11.4682	8.48084	11.2486	7.07474	13.965
47	Ang4	0.895828	0.508976	4.06342	1.54868	6.64838	37.9797	3.70074	27.5128	26.8054	194.441	132.176	79.4231	130.563	61.9786	273.778
48	Angpt2	1.55143	1.98025	2.73883	0.816375	0.480225	0.308817	0.89385	1.32789	1.48875	5.89343	6.57047	4.04453	4.30175	5.44246	5.21603
49	Ankrd29	0.810262	1.56907	1.20521	0.227214	0.260583	0.145816	0.5212	0.458248	0.617868	3.44523	1.39633	3.25729	1.10532	1.35526	2.04296
50	Aox4	0.0467039	0	0.0157221	0	0	0	0	0	0.0946736	1.10578	0.941047	0.947565	0.950592	0.444586	2.28366
51	Apcdd1	1.10492	1.8237	1.11222	1.38667	1.2801	0.596961	0.877337	0.328828	5.22573	104.71	37.1804	81.442	65.4402	25.3594	88.2554
52	Apoc4	0	0	0	0	0.0541672	0	0.539297	0.67537	0.749583	5.5312	2.99303	5.67196	4.27515	3.5332	7.97572
53	Arhgap40	0.565513	0	0	0.38228	0.2261	0.146815	0.310526	0.201876	0.100041	3.69785	1.73011	2.18258	1.2902	5.62786	2.45159
54	Arhgef17	3.18475	5.68094	4.44507	3.02532	3.0514	2.12704	1.55642	1.84355	1.93324	5.67695	5.89872	4.18146	5.16863	8.29117	5.68731
55	Arhgef26	5.69933	6.86018	4.42529	2.87847	4.29471	4.81346	3.95906	3.73285	4.31131	12.5793	13.4572	9.61097	13.8901	7.02553	14.822
56	Arid5a	2.40688	2.06932	1.84657	7.77599	3.1697	4.46574	3.35055	3.65054	4.39022	13.0755	14.2988	6.6574	14.8374	13.0051	13.5724
57	Arl14	6.82613	8.27086	4.90819	15.3878	11.4319	39.2655	9.87023	17.3797	14.5707	22.0164	21.3157	17.9854	18.9958	14.224	23.2588
58	Arl15	1.46664	1.54603	1.43383	1.44865	1.02038	1.89691	1.64287	1.92179	1.54642	2.96351	3.37711	2.59715	2.78619	2.75951	3.49901
59	Arl4c	1.85752	1.17294	1.12933	2.48547	2.29241	0.919818	3.09368	1.86195	2.9144	18.1119	15.9209	11.6742	17.2599	20.9154	20.1511
60	Arntl2	0.811035	0.569176	1.05428	1.47982	1.41228	0.677647	1.61271	2.33714	1.45987	9.01141	6.51588	3.11595	5.63764	8.83871	5.75725
61	Ascl4	0.198428	0.161432	0.0647107	0.203586	0.153988	0.0891144	0.0844403	0.324612	1.90071	13.0504	10.9135	11.5748	10.7801	4.99698	17.91
62	Aspa	6.17234	5.7109	5.99638	11.0345	8.0173	7.8763	6.30613	7.23784	9.51575	36.3962	26.2395	23.7907	29.239	26.8479	38.3932
63	Aspscr1	31.5482	29.1428	32.2964	44.8121	29.0049	61.9347	35.7569	41.1306	54.7213	156.092	161.748	85.1681	125.59	89.6915	217.595
64	Atg9b	1.77248	0.647477	0.406128	1.86149	0.94583	0.527596	2.79836	4.05959	1.88351	20.1404	17.858	6.65258	11.2933	23.6769	17.4307
65	Atp10a	1.4417	2.05693	2.00115	0.417489	1.15726	0.545914	0.881187	0.687027	1.87398	11.4819	6.75944	9.62655	9.29925	4.70682	12.0982
66	Atp11a	6.61133	7.66989	7.53326	5.59609	6.70276	22.6419	6.72273	8.11569	6.80775	29.9313	20.2621	16.1261	21.5435	21.065	26.6805
67	Atp4a	0.0225357	0	0.0229667	0.330481	0.0579043	0.940754	0.409553	0.264248	0.428097	0.443173	1.16956	0.364719	1.1145	0.503993	1.38192
68	Atp6v0d2	0.0729492	0.212059	0.178111	0.382064	0.0466477	0	0.0788637	0.0722214	0.151329	1.01029	1.81633	0.815528	0.540064	0.54628	1.1763
69	Avil	0.967017	1.26667	1.14414	2.31706	2.63671	7.56347	2.09488	2.1006	2.81318	25.9873	34.5204	10.3717	23.7111	19.3763	41.9948
70	Axin2	9.38848	9.50696	10.7001	2.30581	2.90481	6.65079	10.731	7.52892	16.3289	101.115	100.873	71.897	81.821	55.1243	115.084
71	B4galnt4	1.37873	2.06452	1.5307	2.50441	1.26353	2.1485	2.32225	3.49577	2.48113	8.50561	13.325	3.77385	10.6718	9.19193	12.2683
72	Bambi	1.35495	2.20677	2.08857	1.64802	0.538766	0.978155	1.621	1.54817	2.09054	9.99609	7.21127	3.29297	5.53485	6.07599	9.76481
73	Basp1	2.76969	4.18056	4.41453	12.0149	6.50688	3.36443	5.74654	11.6743	11.8795	56.4381	57.4855	28.8868	41.297	68.206	91.7885
74	Baz1a	4.3869	3.83693	2.98025	7.12472	6.50544	5.80244	5.66831	3.82572	5.75369	10.938	9.27616	9.39147	11.8624	11.6798	9.3779
75	Bcl2l11	2.52912	3.08603	3.09767	4.17725	4.25371	4.12809	3.92133	3.46872	4.10254	11.5812	10.003	9.32881	9.42025	7.77231	14.7669
76	Bcl2l15	4.5458e-08	0.255837	0.12227	0.423413	0.682297	4.65758	1.13318	0.831532	0.806306	16.1159	10.1982	2.2322	1.98311	9.91064	12.9812
77	Bcl7a	2.88024	2.63407	3.05218	2.12149	1.89037	2.13536	3.68904	2.87816	3.42097	6.55768	7.7038	4.85734	5.41445	6.19997	6.58699
78	Bcl9l	6.40959	6.35047	4.96644	3.94536	5.35559	5.09227	3.83585	3.06061	3.02184	10.6573	8.59278	6.92162	8.55492	11.5362	8.93074
79	Bex1	5.56289	7.76454	8.12336	6.56592	5.60626	5.04723	2.58505	2.27761	11.9347	41.5647	67.2795	42.7028	56.8734	28.314	66.2482
80	Bhlhe22	0.0742633	0.0508764	0.142843	0.161236	0.0651625	0.0577134	0.02652	0.10083	0.196363	0.61708	0.388321	0.661364	0.813691	2.60284	0.469503
81	Bmf	2.68185	3.23572	3.08728	3.58405	3.36097	4.39789	3.73052	3.44938	3.53688	14.5495	11.6234	12.5832	12.5204	6.71293	16.9819
82	Bmp7	1.37602	1.86763	1.46896	2.70816	4.23055	2.29659	1.72885	1.55403	3.24076	10.9946	14.8067	9.76664	14.3139	11.0934	17.5491
83	Bok	17.3012	26.6648	19.1532	20.5434	13.9943	21.2391	16.7647	24.3117	20.6485	47.4173	52.7738	27.7467	43.664	45.5611	65.2785
84	Bpifb1	0	0	0	0	0.0563647	0	0.0468417	0	0.0478954	0.434778	0.401358	0.946312	0.733053	0.347136	2.16748
85	Bpifb5	0	0	0	0	0	0	0	0	0	1.68264	1.32325	2.49008	1.37128	0.376026	3.97603
86	Btbd17	0.19128	0.588236	0.229121	0.336426	0.0630439	0.2233	0.151387	0.098567	0.170468	3.58451	7.05744	1.61981	1.53536	2.83247	4.54406
87	Btc	4.39518	7.47598	3.86303	1.75513	4.43366	2.26585	2.88204	2.89707	2.36348	5.705	4.45127	6.33729	6.18284	5.98623	5.8971
88	C030034L19Rik	0.117303	0.0856917	0.069809	1.30511e-23	0.0370131	0.119396	0.0316157	0.055918	0.181921	0.872535	0.547467	0.795111	0.469931	0.322585	1.00094
89	Cadm4	5.36055	7.80006	5.93047	8.07161	3.45495	3.71479	4.93954	2.04282	3.74187	22.505	11.4706	13.8	16.8113	34.0922	18.3995
90	Cadps	1.95711	2.00579	3.22693	1.10186	2.26488	2.15542	1.59721	1.4881	1.95294	6.89949	3.65211	4.31603	7.52066	6.11972	8.70703
91	Camkv	0.0261832	0	0	0.0668769	0	0	0	0	0	0.616068	0.325689	0.687075	0.536013	0.424433	0.96342
92	Carmil1	12.6806	15.8029	8.81429	13.9932	11.5933	19.7291	13.9618	18.2013	16.2932	23.6226	24.0353	18.9058	17.6006	15.8398	29.3389
93	Casp6	15.5907	14.6375	12.6558	20.6113	18.0171	44.8162	26.0552	22.6971	30.8562	54.317	63.9458	44.9238	51.2625	44.758	65.2636
94	Catsperd	0.172504	0.303333	0.283688	0	0.0652706	0.439257	0.324304	0.103815	0.219084	2.59848	2.3799	2.30238	1.79437	1.61913	2.40135
95	Cbx2	1.26807	1.08338	1.27316	1.11506	1.54426	1.45991	1.87761	1.4746	1.91222	4.95916	5.86092	4.2827	5.15888	4.81587	6.78653
96	Cbx3-ps8	0	0	0	0.223578	0	0.43699	0.195837	0	0.776566	8.65056	12.888	4.04312	5.51397	6.30247	11.2187
97	Ccdc141	0.879798	2.59532	1.13752	0.134189	1.02187	0.171813	0.817917	0.795887	0.745695	4.36376	3.06054	4.15909	3.66803	1.52434	3.8605
98	Ccdc3	9.86233	13.7867	12.4583	1.47945	7.30486	2.72594	4.75405	1.58465	9.04064	34.772	40.0508	28.7005	37.6767	30.695	44.2961
99	Ccdc33	0	0.182184	0.263082	0.467425	0.510909	0	0.118195	0.0582925	0.0841082	2.33475	1.25973	1.05671	1.26323	1.43663	2.16593
100	Ccdc88b	0.605815	0.2472	0.616365	3.38354	1.68767	1.89131	1.38069	1.88346	3.11249	8.49226	10.4313	6.16699	9.92349	9.4071	10.674
101	Ccl1	0	0	0	0	0	0	0.195858	0	0.200895	1.97903	3.85526	0.741193	1.27846	0	0
102	Ccl24	0.251001	0.715273	0.546957	1.02203	0.427669	0.345147	0	0	0.73862	5.72317	10.0012	0.489852	2.28938	8.59236	3.88551
103	Ccnd1	13.1743	19.582	14.4881	24.1109	27.4634	40.0327	21.0724	17.1075	19.8735	46.7531	50.4799	34.5904	41.6786	50.0904	49.2938
104	Ccsap	0.972897	1.47441	0.914485	1.57966	1.19577	1.72156	0.571573	0.733739	0.822136	1.185	1.15451	0.951163	0.957573	0.605347	1.21325
105	Cd244a	0.233387	0.327113	0.185266	0.827239	0.9396	0.670896	0.710076	0.643425	1.09605	8.47384	8.34638	5.58644	6.57915	2.77773	10.1947
106	Cd276	1.87197	2.19737	1.60827	2.07064	1.48426	2.27457	2.8659	2.52739	2.81373	13.1233	13.3526	7.54218	10.8049	18.043	14.6385
107	Cd44	7.54056	5.15719	4.72962	12.0394	5.39537	13.6824	10.073	8.74702	9.71485	36.7542	27.7882	21.4702	28.2504	56.174	32.2014
108	Cdh13	4.03256	6.79749	5.83434	1.277	2.455	1.7252	1.54934	1.24768	2.40059	8.60172	9.41316	9.31494	11.0758	10.2463	16.4661
109	Cdh24	0.604663	0.59068	0.746226	2.24977	0.960569	1.37801	1.03615	1.88144	1.31447	6.17148	5.59464	2.49564	4.16637	4.11539	4.91553
110	Cdkn1c	4.02164	7.84885	5.13999	12.5714	6.45284	29.5684	6.94292	10.2407	7.94347	24.2204	35.984	47.8206	29.2369	20.6507	35.9719
111	Cdkn2a	0.19813	0	0	0.257505	0	0	0.209529	0.206489	1.84555	1.73507	12.3103	2.44599	4.92881	7.92556	12.0921
112	Ceacam19	0.333877	0	0	0	0.0285549	0	0.166887	0	0.0238074	0.35481	0.220509	0.227511	0.399473	1.19136	0.518385
113	Cemip	0.0842655	0.29144	0.233684	3.0363	1.10883	0.5169	0.258886	0.334498	0.424951	2.40194	1.43318	1.47893	2.19281	7.71192	3.0358
114	Cep112	1.1171	1.13254	1.40091	0.879218	0.747261	0.781269	1.11189	0.870872	2.24147	14.9469	10.3055	5.12093	7.74218	5.16331	14.5891
115	Cep72	1.69073	1.04652	1.12372	2.15246	0.487922	1.64159	1.08312	0.992529	0.860561	3.0454	4.12433	2.34253	3.02698	3.63486	3.60291
116	Cfi	0	0	0.060877	0.184	0.194474	0	0.0400422	0.557795	1.37383	9.62881	21.215	8.33728	14.8679	11.4952	18.8001
117	Chek1	1.114	1.46643	1.26068	2.59108	1.59601	2.68209	2.19985	2.87004	3.18569	3.99235	6.32857	4.07	6.04393	3.21329	3.6987
118	Chil4	0.235628	0	0	0.13887	0.0744528	0	0	0.116604	0	67.0205	0.708066	0.0750856	0.397165	1.42669	0.420755
119	Chrnb1	3.55475	1.88966	1.9513	2.0958	2.58734	2.46677	2.29798	3.6572	6.16288	26.024	24.7541	18.7226	19.6623	13.7387	32.8002
120	Chst11	0.555297	1.04073	0.797525	1.60376	1.59651	1.5888	0.777782	0.693476	1.2616	4.22297	3.49792	3.36207	4.50957	5.37015	5.30735
121	Cited1	0.0926157	0.190032	0	0.59415	0.292365	1.59257	0.390862	1.12046	1.80298	12.2324	16.4941	9.11231	9.08624	7.14785	11.9254
122	Cldn4	37.8306	32.3412	19.3766	145.312	81.4749	124.115	64.3961	102.187	111.26	457.53	361.383	270.666	372.223	488.997	509.429
123	Cldn6	0	0	0	0	0.154778	0	0.130223	0.116122	0.129902	2.17173	2.44038	7.28549	5.54107	1.75072	5.88377
124	Clec2f	0.631311	0	0	0.185046	0.418748	0	1.02199	0	0.331766	2.19759	4.61265	5.39465	1.07673	4.50454	2.26203
125	Clec7a	1.86127	1.3105	1.98784	4.36666	4.53781	2.75238	2.69672	2.39242	4.15625	13.9242	25.7068	10.0391	10.9037	8.24832	10.6066
126	Clstn2	0.0716092	0.104839	0.168432	0.202303	0.249784	0.234784	0.113318	0.245691	0.40599	1.65979	2.41386	0.769724	1.89247	0.660811	1.65673
127	Cnn3	41.8605	54.0007	55.0368	43.9621	32.3953	39.6413	72.854	49.7855	83.7835	125.123	158.323	105.913	119.944	91.5033	170.635
128	Cntn3	0.33778	0.421876	0.593718	0.407452	0.481231	1.78615	0.073372	0.131163	0.174221	2.15799	0.978519	2.42076	1.72319	0.742	1.17761
129	Col6a4	0.723164	1.01974	1.60584	4.79332	3.5954	14.0419	5.63553	8.82547	7.76334	4.72733	6.91039	8.52573	6.01387	4.59697	7.57116
130	Col9a1	0.0961034	0.0986556	0.0749581	0.0307911	0	0.0559704	0.0261715	0	0.0264985	0.203506	0.587286	0.292498	0.264984	0.104343	0.546317
131	Col9a3	0.308067	0.261555	0.0964518	0.156099	0.531636	0.403519	0.418873	0.587862	2.15676	5.02455	16.8467	5.95381	8.79996	4.9425	13.6362
132	Cpa3	0.477945	0.115578	0.146641	0.0703089	0.334493	0.125496	0.765335	1.77519	2.49346	6.7679	16.9187	2.28144	3.75529	2.26692	1.30666
133	Cplx2	2.46831	3.20545	3.94153	2.30125	2.65376	2.23853	1.90481	2.2252	2.52693	9.40177	8.55751	4.81936	6.16224	3.9152	9.47031
134	Creb5	0.891786	0.787443	0.670842	0.427158	0.378062	0.123563	0.405583	0.759182	0.501149	1.42552	0.698358	1.54132	0.5793	0.505645	0.913586
135	Crnde	0.927504	0	0.236994	0	0	0.406989	0.323218	0	0.293124	3.53537	2.05207	3.80893	1.7539	0.459855	1.11258
136	Csf3	0	0	0.044984	5.96862	0.375111	0.485769	0	0.338431	0	0.471412	0.174034	1.23276	3.84324	13.1103	0.66355
137	Csnk1e	14.4169	15.3194	14.1674	9.55726	18.6647	10.9683	10.4494	9.41101	11.5443	43.6318	39.239	29.6706	35.222	29.8165	48.0147
138	Ctxn1	21.987	27.3535	24.3962	12.2784	12.8486	11.2412	9.93216	11.9633	16.9329	46.1217	48.3511	31.5909	36.796	34.4817	66.3545
139	Cubn	0.0677668	0.0147019	0.069255	0.105955	0.0188197	1.57001	0.0814492	0.0441817	0.218785	1.63782	1.66234	1.20021	1.38378	0.850501	2.10415
140	Cwh43	3.61657	2.5922	0.963968	26.5455	18.5326	18.8053	9.24315	18.3327	15.122	42.9922	15.1457	28.8803	20.4507	53.6157	26.1936
141	Cxcl1	0.496769	0.609992	0.163774	33.6615	10.4361	1.06708	2.05468	4.34383	7.01955	25.2372	15.2204	12.4005	44.106	67.7109	29.3169
142	Cxcl14	10.4139	8.77939	7.63269	10.3599	8.17837	10.9956	11.5242	7.17625	12.6903	30.8128	47.7275	50.7512	39.1408	22.7728	50.0997
143	Cxcl9	0.0879779	0.0564593	0.198422	0.671648	1.7873	3.35825	0.915646	1.02517	1.69664	7.64531	29.1164	1.7394	6.7552	1.32897	1.43707
144	Cyp11a1	0.663751	1.09916	0.916581	0.0434859	0	0.206233	0.0976147	7.33319e-08	0.151512	0.726133	2.24109	0.252909	0.351637	0.550031	0.491536
145	Cyp21a1	0	0	0.0866331	0.319345	0.304869	0.241266	0.45739	2.13007	0.627669	10.4422	4.82614	1.79646	4.9639	7.10463	11.3242
146	Cyp2b10	0.801486	1.08244	0.204549	0	0	0	0	0	0.270307	2.03589	1.07078	2.50169	1.47523	2.5071	5.59468
147	D16Ertd472e	0.818629	1.41737	1.2083	1.6314	1.00041	0.759527	1.11501	1.36889	1.00341	2.8419	2.86812	2.44722	2.78315	4.36	2.41598
148	D630003M21Rik	0.267643	0.394941	0.437707	0.182043	0.22946	0.460608	0.398201	0.210976	0.570808	1.15213	2.53649	1.11233	1.41702	0.766176	2.8659
149	Dach1	1.27679	1.43234	1.21483	0.416446	0.400055	0.577379	0.702884	0.388207	1.13621	6.24914	6.34807	4.75175	6.14753	3.31296	6.3594
150	Dach2	0.56837	0.19254	0.349685	0	0	0	0	0	0	2.22282	1.40143	0.882597	0.880116	0.449907	1.86042
151	Dbn1	6.84401	7.4408	8.65038	6.98549	6.41732	3.7356	4.58579	3.834	5.29542	23.4611	31.1563	14.4981	23.258	15.3261	30.6182
152	Dcstamp	0	0	0.0442578	0	0.0698205	0.274482	0	0	0.0474223	0.676273	2.01371	0.231873	0.471373	0.184728	0.997185
153	Ddah2	11.4041	9.14501	10.2733	8.88418	6.38946	5.03246	6.6094	8.43522	11.9059	29.4917	32.4605	23.19	25.495	17.4912	48.1314
154	Ddx58	4.38981	3.18005	3.322	4.21026	5.27892	6.32893	5.73847	7.49919	8.10528	10.0935	11.1897	9.62658	9.27442	7.50329	10.8612
155	Defa17	0	0	0	0	0	0.554588	0	0	3.64435	9.39034	6.53769	7.67849	21.4375	11.275	60.3791
156	Defa2	0	0	0	0	0	0	0	0	0.543808	1.75427	1.01868	0.671018	4.48077	1.69046	27.154
157	Defa20	0	0	0	0	0	0	0	0	0	0.583594	0.764586	1.00355	2.79942	0.336611	21.0275
158	Defa21	0	0	0	0	0.36849	0	0	0	3.96216	19.8439	16.8003	20.0682	55.3512	21.2177	307.724
159	Defa22	0	1.08059	0.210296	0.67556	0	0	0.576002	0	9.0227	33.5687	29.0474	28.4778	77.9931	34.0613	504.631
160	Defa23	0	0	0	0	0	0.557237	0	0	0	0	0.858326	0	0.631846	0	2.14047
161	Defa24	1.37007	1.65015	1.26092	3.41621	1.09471	2.22938	2.02051	2.80118	70.3603	291.615	235.723	243.294	637.91	263.493	2184.55
162	Defa3	0	0	0	0	0	0	0	0	0.293099	1.55569	1.09418	0.705169	1.211	1.44211	12.3847
163	Defa30	0.572894	0.582303	0	0.359283	0.386615	0	0.303158	0.591245	12.1118	35.9958	24.8529	13.2344	89.4723	43.9043	512.883
164	Defa33	0	0	0	0	0	0	0	0	0	0	0	0	0	0	0
165	Defa34	0	0	0	0	0	0	0	0	0	4.85229	2.77529	2.21779	9.19215	5.27901	40.9068
166	Defa5	0	0	0	0	0	0	0	0	0	4.42915	5.89386	3.12163	13.166	4.28709	79.6916
167	Defa-ps6	0	0	0	0	0	0	0	0	1.10282	0	2.59721	1.37917	6.86247	2.03854	33.9299
168	Dkk2	1.72368	2.38517	2.77705	0.498767	0.420369	0.290147	0.322257	0.295561	1.51961	24.9415	24.0598	16.4191	17.8847	12.6474	31.8791
169	Dlg5	7.62073	8.40056	7.29898	6.75094	7.03577	10.7377	7.69711	8.69471	7.75912	19.2294	18.746	11.3955	12.6094	15.9389	21.525
170	Dlgap1	0.284781	0.730009	0.499021	0.389815	0.332821	0.682026	0.254454	0.194118	0.336879	0.480991	0.447403	0.389047	0.601627	0.536696	0.652387
171	Dlx3	0.355864	0.0602671	0.0230879	0	0	0.0625822	0	0.0584282	0.386583	3.73627	2.34467	2.51487	2.58674	1.04735	5.31027
172	Dnah11	0.217785	0.24458	0.215989	0.0520725	0.0385018	2.99117e-11	0.0551745	0.0518238	0.0120168	0.486729	0.156177	0.045998	0.172431	0.97541	0.255833
173	Dnah17	0.0928232	0.0832298	0.0922978	0.329439	0.326154	0.228996	0.103112	0.186974	0.227164	1.74715	3.24149	0.937006	2.69072	2.10356	2.23468
174	Dnah6	0.00601718	0.0234597	0.00491905	0.0300711	0.0232798	0.0131709	0	0	0.00650199	0.0749923	0.0913232	0.112953	0.0752013	0.0822057	0.160549
175	Dnajc6	0.225273	0.621359	0.686576	0.760831	0.510389	0.589448	0.327686	0.187224	0.322187	4.94402	6.65079	1.64273	4.17951	1.97268	5.64876
176	Dnmt3b	0.576668	0.785693	0.620495	0.464676	0.81975	1.16827	0.688443	0.837751	0.803194	1.70163	2.25864	1.16299	1.48279	1.17293	1.42154
177	Dock4	0.446052	0.743293	0.6181	0.336432	0.580847	0.259793	0.287517	0.352678	0.443548	1.03071	1.04236	0.905151	0.928546	0.957979	0.958207
178	Dsg1c	0	0.0414283	0	0	0	0	0.0229893	0	0.0886977	0.245632	0.318332	0.265394	0.412815	0.145186	0.731787
179	Dusp10	4.03152	4.09136	2.47749	2.91855	3.06243	3.61209	2.52474	2.71283	3.12909	7.17046	6.29516	4.9073	6.1253	7.57216	7.55675
180	Dusp4	1.66991	1.80886	0.976382	1.94483	2.65423	1.17997	2.79055	1.96702	2.59173	20.9195	15.2309	11.6801	17.1966	19.0391	20.0895
181	Dusp9	0.160274	0.37628	0.210395	1.00444	0.173597	0.871171	0.596151	0.583557	0.511304	1.61066	2.65542	0.842259	1.38838	1.73465	2.01734
182	Dyrk3	0.528817	0.111222	0.293321	0.443439	0.107114	0.677321	0.743057	0.496066	1.13579	7.27682	7.50465	3.6317	5.42906	5.97799	8.12864
183	Echdc2	16.4518	13.2107	15.5236	16.1328	11.6852	13.5147	15.4451	29.4793	21.0693	53.4422	50.7749	30.6646	42.2773	32.2578	59.6988
184	Ecscr	14.918	25.9912	21.7148	22.4714	9.8523	6.28274	14.2012	14.3359	21.1328	68.4447	90.6945	39.06	61.1858	54.0138	103.406
185	Efna4	4.85574	5.21827	4.28338	2.71491	3.91395	7.14547	6.41011	7.28245	7.50505	13.4431	17.8237	8.78158	12.1316	12.021	18.3358
186	Entpd3	1.14443	0.815023	1.70727	2.87267	2.16847	0.963853	1.32689	0.91817	1.06388	8.25557	4.50139	4.29052	5.60484	8.09468	7.16802
187	Epb41l5	5.18633	4.67254	3.98316	3.65003	3.11658	6.03693	7.45559	6.41212	6.59526	15.4833	15.2901	8.64613	14.6713	13.3287	12.8751
188	Epop	0.478994	0.322431	0.094902	2.87331	1.28291	12.5008	0.598149	1.94664	1.15313	3.58535	6.00623	1.40441	3.47617	4.36875	4.66676
189	Epp13	0	0	0.10387	0	0	0	0.140687	0	0.286185	3.83091	2.07639	3.08263	2.10793	1.42624	6.02588
190	Erich2	0	0	0.656999	0.283093	0.495744	0.398735	0.440855	0.360302	0.837779	2.58874	1.64528	1.84802	1.35222	3.12709	1.55116
191	Erich2os	0	0.31357	0.247442	0	0	0.65236	0.165402	0.314944	0.673024	2.10161	1.09584	0.79862	2.23898	1.82402	3.43137
192	Erich3	0.200926	0.195774	0.382907	0.187849	0.163251	0.284726	0.315948	0.0760161	1.54471	20.8962	30.4257	9.2557	16.4143	11.7653	26.1023
193	Erp27	0	0.172109	0.237226	0.483647	0.332863	0	0.0914642	0.174696	0.929097	6.02833	6.04057	2.18656	3.63803	3.22412	7.4541
194	Esm1	0.0423027	0.244207	0.379665	0.495668	0.276053	0.739685	1.05885	1.14468	1.15671	1.65535	1.60587	1.24754	1.99962	2.76171	2.39678
195	Esyt3	0.146553	0.0572707	0.0869112	0.131171	0.0709753	0.334145	0.0224735	3.61336e-08	0.35269	2.57345	1.57503	2.17321	3.15299	0.938072	2.91684
196	Etnk2	0.405605	0.274029	0.325544	0.45771	0.51108	0.511674	0.448393	0.466474	0.580816	0.98299	1.05096	0.76038	1.47718	1.06583	2.1322
197	Ets2	51.3399	59.9699	46.557	54.4491	72.2716	79.2289	56.6213	66.7348	63.9938	135.225	148.641	112.759	126.573	94.155	172.48
198	Etv5	1.18565	1.82513	1.76269	1.73505	1.35871	3.55952	2.24328	2.98083	4.03934	17.0172	20.4865	16.0753	21.0321	15.3365	25.4279
199	Evx1	0.359056	0.631656	0.698564	1.7415	1.42153	0	2.14785	3.40183	4.45057	22.9341	17.6741	18.5042	20.715	8.91942	27.7793
200	Evx1os	0.139461	0.492943	0.110488	0.272394	0.143849	0	0.635177	0.439789	1.89942	15.6602	9.23359	13.3536	12.6853	4.66564	16.4896
201	Extl1	0.713076	0.315496	0.38962	0.905554	0.476978	0.446	0.473443	0.588644	1.26298	5.95633	3.38566	4.03543	4.58375	1.99309	4.66577
202	Fam167a	0.520323	0.267965	0.121187	0.492757	0.295394	0.535178	0.453161	0.376942	0.557171	1.98125	1.7496	0.820162	1.91402	3.65165	3.17138
203	Fam222a	2.22062	1.62297	2.29196	0.805127	0.663222	1.38303	1.82244	1.48441	2.44146	7.87134	9.94355	6.64951	8.22158	5.13627	11.7818
204	Fam43a	5.85759	9.41964	3.91146	10.1229	11.7868	20.4419	3.56874	6.50898	6.68095	11.0616	10.4189	8.991	11.025	9.75752	16.8442
205	Fam89a	1.37157	1.54088	2.23857	1.95956	1.71595	1.56441	1.92939	2.88865	7.60385	29.5407	29.3435	22.126	29.6196	21.1217	41.4476
206	Fbxo21	6.47417	9.34864	7.53139	3.97518	3.80165	5.53573	5.57766	4.87513	4.71517	9.6393	9.96316	8.88571	9.98409	6.77527	12.4716
207	Fcer1a	0	0	0.093311	0.110379	0	0	0.201756	0.466267	1.77121	4.12324	7.71952	0.820078	1.92031	1.64739	0.224704
208	Fer1l4	1.19344	0.63641	0.631007	4.72208	4.57458	3.1467	2.06697	8.91688	4.62939	9.60946	7.32735	6.94334	7.40812	8.79314	8.72579
209	Fgf3	0	0	0	0	0	0	0	0	0.666031	2.88963	2.13876	4.2674	3.72236	1.35066	5.40343
210	Fgfrl1	8.36318	12.3209	9.05599	4.4592	8.44281	15.6217	6.93565	6.38095	13.9939	63.7625	53.846	39.8359	58.1286	34.3144	74.6321
211	Fmnl2	1.41106	1.97434	1.64305	1.12492	1.09563	0.96672	1.60382	1.55947	1.46746	5.28561	5.78963	4.4332	4.30433	3.14916	4.09416
212	Focad	4.58402	5.4117	4.55908	5.27321	5.25603	6.2396	5.25618	8.0922	8.16686	17.6918	14.7995	12.6041	15.5281	11.2947	26.953
213	Fosl1	0.935394	1.86757	1.01703	3.00274	1.80261	1.50158	0.673687	0.432453	1.71431	4.03081	3.5985	2.54751	6.77974	10.4369	5.5155
214	Foxc2	0.208921	0.382891	0.311632	0.585168	0.194478	0.0694368	0.0313893	0.187859	0.702452	4.30457	4.50393	2.32831	3.79413	1.25699	5.84883
215	Foxl1	0.652273	0.635475	0.878731	0.287692	0.510419	1.2911	0.9343	1.23353	1.31543	4.23291	2.97925	3.24468	3.79211	2.28283	5.32654
216	Foxn3	4.56975	5.40543	5.76274	5.09219	3.08496	4.47454	3.45598	5.04181	3.93024	5.9389	5.13791	5.01831	5.34515	4.39704	6.07256
217	Foxq1	7.08836	6.68875	6.21594	2.37321	3.8584	0.554813	10.3804	4.74868	8.95945	20.6539	18.5857	14.1999	16.0216	23.1002	26.3597
218	Fras1	0.0570479	0.0372807	0.0865444	0.108909	0.679317	0.123153	0.0608699	0.00933665	0.0308897	0.87701	0.650914	0.182653	0.438881	0.333865	0.724874
219	Frmd5	0.659982	0.764308	0.871028	0.26094	0.499235	0.289447	0.211549	0.502386	0.482292	3.99322	3.68985	2.6768	2.48074	1.04712	2.53338
220	Fst	1.12508	0.799732	1.39441	1.60348	0.771427	4.80126	0.621396	0.45609	0.880833	10.0442	6.26526	7.21721	8.01892	11.2628	10.5418
221	Fxyd3	108.63	73.4673	69.5865	193.048	82.9002	161.998	245.122	221.252	241.918	399.557	447.736	254.105	351.293	499.743	449.692
222	Fzd10	0.41999	0.151004	0.0982717	0	0.448963	0.277369	0.896983	0.441488	0.137152	6.16232	2.30058	5.22531	3.42696	2.90009	5.90679
223	Gabra4	0.0372918	0	0	0	0	0	0	0	0.0953694	1.62131	0.706944	0.688947	0.601094	0.401576	1.17686
224	Gata5	0.0924522	0.0932321	0.0905003	0.351427	0.206974	0.849188	0.195691	0.596764	0.661788	8.97939	11.3836	6.40961	10.3833	5.31102	12.2678
225	Gata5os	0	0	0	0	0	0	0	0.0926338	1.10972e-07	0.641797	0.776877	0.190965	0.86952	0.287765	0.403578
226	Gcnt4	0.289101	0.0996981	0.236295	0.551481	0.501356	2.58072	0.261022	0.629613	0.51382	2.27156	1.71994	1.30577	1.82382	1.06529	1.40392
227	Gdf11	0.4341	0.636441	0.455556	1.10247	0.787357	0.655863	0.908759	0.977271	2.97085	20.2055	16.4164	17.0394	20.7303	8.72226	24.9591
228	Gjb4	5.2498	8.21873	2.02248	0.717629	1.88647	0.12486	2.44225	4.30292	4.0995	9.50511	5.57923	5.91253	5.95487	10.6097	11.402
229	Glmn	5.3782	3.45847	5.83468	5.53296	2.99988	4.89046	5.79095	4.70335	6.28843	6.1177	5.95976	5.49455	4.33461	3.87483	4.62263
230	Glrp1	0	0	0	0	0	0.100855	0	0.0880536	0.142023	1.08783	0.978312	0.387369	0.207709	0.662749	0.656928
231	Gls2	0.28104	0.780817	0.612917	1.36172	0.978281	0.461745	1.18622	1.14384	1.04442	3.31349	5.07962	1.58541	2.11869	3.12794	4.26592
232	Gm10451	3.61156	2.86344	1.86938	1.49433	2.61387	2.31294	3.60012	7.03735	2.44948	15.4823	16.1611	6.6531	11.951	9.55342	17.2613
233	Gm11668	0	0	0	0.149031	0	0	0	0	0.402704	2.69239	2.09093	2.4972	1.63245	1.25658	6.22822
234	Gm11791	0	0	0.237759	0	0	0	0	0	0	2.36034	0.341304	0.441266	1.52199	0	1.85342
235	Gm11978	0.179156	0	0.0467296	0.0743979	0	0	0	0.514268	2.74398	17.1663	17.0015	8.54218	16.3084	8.82436	15.2459
236	Gm12347	0.238328	0	0	0	0	0	0	0	0	1.13293	0.490013	0.316279	0	0	0.978419
237	Gm12602	0	0	0	0	0.178899	0	0	0	0	4.61276	7.01847	1.37981	2.70686	2.2808	4.5682
238	Gm13203	2.22012	1.91456	2.32944	1.88012	1.94209	2.04035	2.54632	3.52716	5.69411	9.56654	12.2082	9.91616	11.5137	6.35594	18.4274
239	Gm14137	2.33661	0.931336	0.708119	3.50242	3.67101	1.99226	3.26972	4.02589	2.95338	10.7962	6.27243	6.24106	7.01352	15.1116	9.53407
240	Gm15199	0.842104	1.35982	0.530711	0.417576	0	0	0.356732	0.344362	0.553555	0.581612	1.18527	1.06971	1.14259	2.03683	1.92421
241	Gm15340	0	0.255292	0	0	0	0	0	0	1.09485	2.90246	5.81966	3.01046	2.23055	0.997951	3.75865
242	Gm20219	6.37876	1.84966	2.59194	1.21492	2.59248	2.88961	3.13552	4.91722	4.2547	16.8306	13.3488	11.7272	10.8413	14.5185	17.2613
243	Gm20544	0.877462	0.536919	1.20086	0.666524	1.70206	2.49671	0.806751	2.62672	1.69165	5.98403	5.72659	3.46467	5.05866	4.5626	7.18913
244	Gm26671	0	0.289737	0	0.197801	0	0	0	0	0	3.30328	0.818282	0.31936	0.651379	0	0.912288
245	Gm28723	0	0	0	0.107851	0	0	0.186536	0.345075	0.754902	3.02326	3.34593	2.58107	2.12954	1.4391	4.74923
246	Gm31614	0	0	0	0	0	0	0	0	0	0.425416	0.104954	0.301422	0.300907	0.0709637	0.374784
247	Gm34225	0	0	0	1.46254	0	0	0	0	1.57566	4.81497	3.57364	5.32775	6.61106	4.70863	8.53889
248	Gm36945	0.522152	0.615428	0.602206	0.634601	0.679009	0.391519	0.814917	0.200378	1.55069	7.32496	5.93778	2.89969	5.36532	2.99307	8.4877
249	Gm37092	0.130154	0	0.15648	0.140771	0.0810915	0.372914	0.0700379	0	0.263504	1.82916	0.613103	1.62735	2.71173	0.511787	0.430621
250	Gm37145	0.755213	0.685104	0.722772	0.80285	1.66581	1.08471	1.2406	1.29781	1.54474	3.29453	3.24086	2.21605	2.73588	2.20873	3.79601
251	Gm37795	0.469142	0.322072	0.397065	0.396031	0.562279	0.343366	0.506557	1.08574	0.358252	2.22152	2.25584	1.16213	1.43489	2.9627	2.727
252	Gm39460	0	0	0	0	0	0	0	0	0.0748925	0.646161	0.838124	0.538833	0.726272	0.376344	1.1075
253	Gm42944	0.0224663	0.0436484	0.072762	0.025733	0.0571442	0	0.0731827	0.0438449	0.0695928	0.465144	0.177239	0.502237	0.2072	0.0305349	0.311142
254	Gm43197	0.230016	0.297747	0.375974	0.0428463	0.194501	0.240231	0.291011	0.074847	0.194943	0.5285	0.337242	0.284121	0.440684	0.681996	0.0876867
255	Gm43251	0	0	0	0.0353682	0	0.187074	0	0	0	0.505672	0.295137	0.260761	0.331391	0.15829	0.608791
256	Gm44171	0.0504553	0	0	0.11142	0	0	0	0	0.10209	0.814766	1.04464	0.635015	0.869295	0.347416	1.13246
257	Gm45336	0.130631	0.102245	0.123866	0.0945547	0	0.0554815	0.168502	0.153538	2.02644	38.0659	21.2685	21.0817	18.7183	11.9959	26.3722
258	Gm45889	1.31865	1.22989	1.82034	0.27242	0	0.163009	0.685515	0.153749	0.824028	3.76163	3.21136	2.91507	2.90416	2.49539	4.3936
259	Gm4841	0.126233	0	0.0251708	0.217265	0.648775	0.994101	0.0681764	0.123558	0.0655224	0.291422	1.063	0.0788127	0.108461	0.0429057	0.0364161
260	Gm5150	0.0944542	0	0.0565743	0.448019	0.547697	0.392356	0.305213	0.957867	0.452631	0.58596	0.497262	0.744729	0.720085	1.76874	1.30253
261	Gm6525	0.187381	0.751901	0.151696	0.445913	0.122427	0.210016	0.405489	0.953506	0.488736	1.23886	1.55749	2.04794	1.00092	1.21085	2.67634
262	Gm8113	0.243009	0.135042	0.793499	0.200499	0.0440778	0	0.187456	0.204039	0.395747	2.19071	1.74943	1.33846	1.76671	0.859414	2.10254
263	Gm830	2.09773	1.09549	1.98768	0.480307	0.157215	3.13786	1.9229	1.52379	3.87728	21.8736	20.9465	14.3134	19.2993	10.8845	34.5237
264	Gm9172	0	0	0	0	0	0	0	0	0	1.44538	0.488779	0.972267	0.986197	0.526387	1.34868
265	Gpc1	4.53574	5.36088	5.56162	5.60477	5.47675	3.28239	3.61916	3.11051	4.9445	36.1175	26.6575	23.7076	26.2319	19.7867	44.4594
266	Gpc2	0.925723	1.38071	0.873085	0.452825	1.12748	1.38916	1.31709	1.47118	1.76915	5.98901	6.19466	3.23577	6.67323	4.71269	5.70925
267	Gpr182	0.778677	1.01799	0.751731	0.855388	0.571322	0.341727	0.414347	0.435098	0.954013	5.70159	5.46894	3.22145	4.84198	1.98526	7.02967
268	Gpr39	2.05614	2.10974	1.27257	2.69024	4.60894	6.42146	3.57207	5.04155	3.69305	4.79802	5.41769	5.56873	4.38943	4.94028	5.55774
269	Gprc5c	0.68766	0.427851	0.898467	0.438127	0.895703	0.431738	0.606281	0.283556	0.54438	2.21983	3.01747	1.44426	1.72158	2.17956	2.02583
270	Gsap	1.00276	1.23378	1.0779	3.97524	2.67384	2.48154	2.46567	2.65668	2.67238	7.76484	8.83774	4.59932	5.81054	5.88614	7.14557
271	Gsdma	1.36466	1.08434	0.540229	1.64591	2.35753	0.659579	1.46177	1.93071	3.22891	18.7726	20.9363	13.3775	22.0659	9.37326	31.2274
272	Gsdma2	0.0590034	0	0	0	0	0	0	0	0	1.33368	0.84893	0.308233	0.392426	0.314502	1.19923
273	Gtf2i	26.1723	29.9779	30.8114	18.3733	18.3148	25.5551	26.755	23.3648	29.6141	67.5373	59.1973	50.0528	58.5352	43.1801	76.489
274	Gulo	0.034634	0	0.0539625	0.0427722	0	0	0.0368323	0	0.375996	2.47861	0.999723	6.67931	5.48345	0.718291	4.14429
275	Gzmb	0.109519	0.216808	0.173032	2.17219	2.03629	6.7001	0.99479	0.321453	1.61903	2.06391	3.03444	1.64008	2.27972	1.56933	2.11498
276	Gzmc	0.0965383	0.194358	0.228803	0.121123	0.503968	0.211272	0.103055	0.194596	0.731493	1.03969	4.16829	2.06556	3.85038	1.76408	3.07155
277	Habp2	0.337028	0.390091	0.441591	0.382794	0.534527	0.342955	0.244875	0.981146	2.02265	8.0984	10.3867	8.88887	13.1559	4.03633	20.588
278	Hacd4	1.65287	1.74327	2.14563	0.936635	1.60819	1.07646	1.39638	1.3718	1.14251	2.3233	2.67342	2.61147	2.88119	2.52809	3.08889
279	Halr1	0	0	0	0	0	0	0	0	0.530517	5.05973	8.00153	5.10967	5.72608	3.4504	11.411
280	Hebp2	8.62521	6.89393	5.88878	6.58828	5.64193	6.57879	9.12937	6.11116	8.60879	14.086	21.9769	11.4169	17.4836	21.6722	22.7037
281	Hes6	55.5535	71.793	45.619	58.1068	54.0122	62.2421	96.8861	108.471	123.602	203.962	254.903	147.245	197.65	141.869	267.634
282	Hmga2	2.58857	2.3452	2.44792	0.658202	0.757994	2.05877	2.40858	2.18074	1.5266	8.35806	6.28922	4.93049	4.04305	3.09778	6.11996
283	Hmgcll1	1.32852	1.8853	1.39399	0.658941	1.33743	0.79684	0.762344	0.862665	0.553729	2.58116	3.21154	1.69613	2.27302	3.03384	2.24418
284	Hmox1	3.48228	3.71776	2.40054	24.6793	10.2245	4.97041	3.87264	6.02506	9.45654	43.9459	32.9843	12.641	12.6903	32.0686	50.5677
285	Homer2	1.29449	1.69543	1.09624	3.15961	4.60686	12.085	4.60734	6.63218	5.8551	9.11371	13.4733	5.79438	8.51122	8.30225	13.4326
286	Homer3	3.13509	2.54723	2.3919	2.77552	2.50996	2.30258	2.48225	2.62715	2.54429	9.10208	8.93957	5.76112	7.19343	8.55472	9.48641
287	Hs3st3b1	0.398662	0.379405	0.389079	0.402749	0.913501	1.15528	0.758459	1.56149	1.32027	2.32699	1.5404	2.77157	2.5188	2.01795	3.60575
288	Htra1	31.2588	46.8042	41.22	32.6599	31.242	19.6002	20.2814	16.1455	40.8125	107.412	137.445	97.2753	115.783	90.1623	169.328
289	Hunk	3.24582	2.57793	3.21298	0.498462	1.14179	4.8843	3.53894	2.75894	3.17113	10.0094	11.7355	7.28806	9.3439	6.57876	12.4288
290	Hydin	0.0134361	0.0177518	0.0107224	0.129813	0.0803837	0	0.0285722	0.0269176	0.0630748	0.140058	0.131801	0.124512	0.150484	0.0649107	0.183043
291	Ido1	0.293683	0.887185	0.432877	5.51162	5.92321	54.3815	8.47824	7.26171	5.89726	12.2262	16.0899	6.84466	8.22031	4.03367	5.58559
292	Ier3	18.0282	20.7267	19.8289	61.3648	43.2761	30.7724	17.8557	23.9237	30.4405	118.463	101.32	45.185	128.683	229.25	135.595
293	Ier5l	2.05464	3.05339	1.97364	4.16656	3.19433	1.78971	2.88111	2.27907	4.93185	10.8549	15.2237	7.12385	11.5534	10.0533	15.3464
294	Iffo2	7.04723	6.91948	4.30066	3.75635	6.04147	3.56206	5.51761	5.57848	5.04852	11.5641	13.1583	8.40767	11.7962	13.6302	14.0687
295	Ifitm1	19.6794	27.3669	28.6572	204.745	100.589	39.7631	83.6065	47.3887	89.0816	467.04	267.353	356.376	374.008	569.013	392.083
296	Ifitm3	118.104	130.467	127.758	288.646	188.92	139.878	194.565	124.951	263.719	978.173	1425.82	677.035	942.541	984.664	1270.12
297	Igkv4-70	0	0	0	0.723371	0	0	3.78722	0	1.94696	4.83563	0.896558	56.1273	1.00568	1.97222	2.2642
298	Igsf11	0.480431	0.75255	0.91246	0.719148	0.513976	0.538319	0.742951	0.885212	0.433254	2.94755	4.55272	2.21552	3.10948	2.10165	4.88813
299	Il11	0.264366	0	0.294846	9.40834	1.70932	1.85304	0.532664	0.402564	0.481264	8.32242	7.39267	1.44734	8.82851	43.7146	17.1316
300	Il17a	0.227389	0	0	0.811243	0.585677	0.162047	0.0813142	0.148831	0.160539	0.964941	0.829647	0.478158	1.83868	2.75824	0.919624
301	Il17rd	1.11067	1.225	1.09632	0.594521	0.841091	0.554709	0.524905	0.505712	0.839877	2.7538	2.48079	2.21919	2.43337	1.90765	2.95121
302	Il1rl1	0.224863	0.298928	0.29237	8.86911	4.93751	3.42495	2.68655	2.85901	5.38889	21.8212	16.6828	12.6937	22.267	55.8319	35.8932
303	Il23a	0.157935	0.295934	0.209836	0.738224	0.233662	0.194068	0.494693	0.629396	2.2377	7.88956	10.1906	11.2721	8.33774	3.51041	8.47084
304	Inhbb	0.411714	0.478688	0.42745	1.60753	0.375986	0.448115	0.362442	0.251824	0.473506	2.77912	4.17493	2.81933	3.42666	3.10524	4.50309
305	Irx4	0.424286	0	0	0.0402426	0.0390831	0.541703	0.0319127	0.123072	0.102159	0.942812	2.19819	0.469919	1.44541	5.8994	4.93114
306	Irx5	0.192117	0.0677876	0.0259165	0.0868734	0.125944	0	0.101468	0.0665895	0.990054	8.70133	4.24097	12.2964	4.9517	2.39898	6.55397
307	Isl1	8.46978	8.22634	8.36552	0.935281	1.44487	0.373211	1.49345	1.82915	2.20872	22.0988	9.38961	8.74318	10.5285	10.116	14.3192
308	Ism1	1.6814	2.30747	2.29008	0.520439	0.49766	0.431169	0.441182	0.27481	1.05204	6.31582	3.02581	5.79815	3.90024	2.17352	7.25019
309	Ism2	0	0	0.0438117	0.0708562	0.0364861	0.0612519	0.0302039	0	0.0312448	0.494206	0.173562	0.300058	0.455259	0.216093	0.412068
310	Itga2	1.53098	1.55968	1.91109	3.33657	2.48807	13.083	3.05685	4.20915	3.27778	8.51093	6.13996	5.00382	6.26681	9.74034	6.97224
311	Itga6	64.1166	64.7922	46.2461	62.5805	91.5717	81.5636	75.9538	76.4138	70.099	174.603	143.81	134.788	128.69	147.448	147.786
312	Itih5l-ps	0	0	0.0883982	0	0	0	0	0	0	1.08941	0.819061	0.643413	0.942954	0.468483	1.07174
313	Itln1	2.49764	1.33174	1.49426	1.49105	0.856131	2.10457	2.81229	4.25498	22.0145	151.485	243.071	161.185	228.807	84.9156	399.268
314	Itpripl2	5.86994	8.15392	4.24856	3.1075	2.79821	3.27478	1.92656	2.30647	1.77508	6.76971	4.85604	6.80856	5.52187	6.81953	6.70719
315	Jakmip3	0	0	0	0	0	0	0	0	0	0.11551	0.317194	0.313014	0.338369	0.0682187	0.136267
316	Jaml	2.40496	3.03573	2.36486	2.84012	4.72303	3.33811	2.97539	2.62154	5.1572	35.7596	38.1321	21.5626	20.2146	19.1595	46.9872
317	Kcnu1	0.236981	0.357673	0.570486	0	0.465981	0.512819	0.376475	0.240345	0.382936	1.44133	1.38025	1.12384	1.54451	0.484478	2.30879
318	Kif12	3.28407	2.36275	2.98468	0.936597	1.04607	9.11675	4.9993	8.10795	8.05785	22.9633	27.7131	11.1541	19.3188	12.6858	27.2901
319	Kif26b	0.393959	0.385429	0.298077	0.0805807	0.0692857	0.329547	0.091634	0.0848764	0.251214	2.63759	2.86752	1.92265	2.78636	1.08137	4.54118
320	Klc3	2.60129	0.904134	1.15637	1.00923	3.21827	1.44339	2.04523	2.28586	3.23747	7.16647	6.64363	4.79003	4.8334	6.33562	10.2579
321	Klf12	0.769574	0.49693	0.574193	0.41814	0.189522	0.510167	0.556995	0.663215	0.702377	2.00392	0.890505	1.23718	1.23242	1.26538	0.958289
322	Klhl14	0.0207155	0.121791	0.114704	0.11583	0.026453	0.0443115	0.0666025	0.11837	0.120529	1.08276	0.147363	0.316962	0.416396	0.1781	0.722512
323	Klhl8	2.06734	1.70215	2.12018	1.56464	1.88022	1.9962	2.14886	0.911711	2.70818	4.92866	5.01451	4.78238	5.54063	3.58671	6.48274
324	Klk15	3.00855	6.70217	2.46593	0	0.681275	0	8.18476	8.02803	17.9417	35.5921	36.2708	35.3029	31.1422	20.7989	36.3288
325	Krt35	1.25917	0.0827221	0.0721249	0	0.0543639	0	0	0	0.101605	2.0765	1.4934	0.601012	1.20747	0.723164	1.75048
326	Krt36	0.869065	0.853923	0.674419	11.7264	10.3958	0.375245	2.58455	4.13665	7.9881	102.016	68.6291	45.9776	52.4174	44.9727	101.367
327	Krt7	48.5026	40.8192	29.9826	59.8309	118.396	96.1737	81.5496	80.4146	83.0623	193.178	184.231	127.432	153.446	260.353	194.331
328	Lamp2	69.6535	80.2848	55.6636	56.158	82.0224	102.359	99.6403	94.7652	85.2448	205.327	185.647	154.364	184.366	161.813	257.444
329	Lect2	0	0	0	0.128124	0	0	0.111707	0	1.01469	4.50054	6.26786	5.05597	7.5322	3.50278	9.66596
330	Lef1	0.147129	0.427565	0.376706	0.890767	0.369485	0	0.116566	0.562709	1.45593	10.4851	10.753	6.46811	9.78843	5.4003	15.1453
331	Lemd1	0.0506519	0.0297688	0.107186	0.0537897	0.175373	0.356439	0.321314	0.175321	0.219891	2.32817	2.409	0.516074	1.00891	3.22795	1.20598
332	Lgals9	30.9917	28.1444	22.2165	62.7576	69.8594	129.14	92.2711	141.25	102.649	114.859	192.779	76.6833	114.901	76.8108	141.57
333	Lgr5	1.55807	1.8889	2.07682	0.218328	0.0463212	0.990361	0.940872	1.03609	3.40894	14.3959	16.6125	11.7587	15.2775	7.06231	17.6986
334	Lgr6	0.0964801	0.0237488	0.218743	0.0672349	0.0305658	0.0250376	0.0385763	0.117147	0.606589	4.06548	4.09906	1.51793	3.0259	2.60339	5.13765
335	Lhpp	11.8856	12.619	10.136	7.8981	5.97701	13.5134	7.92883	6.39686	9.27765	31.6131	25.6861	26.0142	32.0465	18.2641	37.483
336	Limch1	1.57842	1.07999	1.17734	0.465699	1.04183	0.550965	1.11173	0.986969	1.10981	4.1954	5.25875	3.86249	6.2699	2.72516	5.32315
337	Llgl1	8.45289	8.32378	6.49577	9.29418	9.34354	8.67988	8.15312	8.30992	8.30757	18.6833	17.8749	13.4338	18.045	19.9124	23.7522
338	Lpcat4	10.0746	7.06932	5.81316	54.8868	46.0604	58.5674	14.3504	45.898	30.2383	73.9494	70.7276	41.1145	52.5785	87.8115	94.1684
339	Lrp8	0.431739	0.399448	0.335526	0.981783	1.10101	0.877092	1.31286	1.06582	1.32018	5.56689	4.39435	2.42023	4.94372	4.95463	3.22388
340	Lrrc4	0.571504	0.319734	0.295983	0.690502	0.133159	0.489638	0.124149	0.22656	0.121878	1.04351	0.975342	0.649597	0.931207	0.683991	1.68839
341	Lrrc8b	2.02299	2.06469	2.15909	3.1593	2.86524	5.03075	3.32319	3.09898	2.94879	7.80029	6.85611	4.76725	5.84071	5.29065	7.23779
342	Lrrn3	0.32196	0.250709	0.296857	0.605308	0.466833	0.558369	0.254844	0.380982	0.335549	2.14276	1.82272	2.19982	0.711378	0.466087	0.756991
343	Ltbp2	0.660966	0.300174	0.381729	0.949235	0.272934	0.567479	2.30663	0.516576	0.876355	6.50743	2.82173	4.33666	5.07218	7.79612	1.73431
344	Lyz1	7.86293	6.1104	4.66212	7.05325	2.45086	4.96528	9.29649	14.2452	140.214	885.363	562.018	1259.66	1110.57	453.421	2004.32
345	Lzts1	0.223536	0.0885453	0.209362	0.109211	0.289849	0.0319394	0.127896	0.144363	0.129593	0.832444	0.846456	0.643158	0.554176	0.800719	0.896164
346	Maged2	9.91053	10.0682	9.34309	5.10533	5.00654	6.7061	5.50367	6.50731	6.19443	13.0362	12.9159	12.0306	12.2942	8.66894	19.3119
347	Mamld1	0.76505	1.04853	1.06581	0.519	0.655981	0.456605	0.390539	0.585709	0.476312	1.98671	1.55604	1.18419	1.14459	1.30854	2.02236
348	Map3k15	0.540819	0.156699	0.466001	0.268654	0.558438	0.353906	0.473121	0.562048	0.491787	1.75135	1.55193	1.26544	1.68477	1.71728	1.67999
349	Map4k4	10.6867	12.5539	9.12504	8.43813	6.13924	9.84709	8.32387	9.26877	11.9052	36.8356	36.528	25.6289	27.3354	37.9912	36.8281
350	Mapk4	0.365781	0.735075	0.58301	0.691429	0.600377	0.694005	0.424513	0.230897	0.418998	3.50839	3.5149	2.78727	3.3223	1.74911	4.39635
351	Marcksl1	33.7443	49.3068	14.3477	270.554	109.271	47.0227	57.0611	102.334	105.186	295.531	322.555	184.374	234.813	239.262	415.708
352	Mark1	1.80526	2.38988	2.28867	1.22119	1.55716	1.73125	1.10246	0.878189	1.16361	8.24863	3.20313	6.11335	4.13905	3.17787	9.88557
353	Mcpt1	0.16668	0.16319	0.260203	6.30529	3.98232	3.70875	13.5328	35.8601	66.1082	83.6413	392.191	29.8745	58.5054	76.1049	22.2889
354	Mcpt2	0.497006	0.322191	0.393708	4.01857	4.03912	1.7347	7.98661	21.717	38.5609	68.5996	270.146	19.7695	36.0036	49.4842	13.791
355	Mdfi	2.97395	1.63693	1.69887	6.02015	2.70142	2.86812	4.61934	5.88058	5.47648	16.4479	14.3805	10.5662	14.3979	22.7193	19.6436
356	Mdga2	0.067794	0.102322	0.435715	0.165068	0.360841	0.548061	0.0310579	4.32103e-07	0.208298	1.90837	1.91681	1.99649	1.80672	1.00543	2.99164
357	Mettl7a3	8.02764	11.3643	6.96169	1.41594	0.771385	0.107659	3.93775	3.24991	5.17456	29.6834	28.5245	8.45497	21.4744	17.2723	35.7959
358	Mex3a	0.532875	1.26805	0.641785	0.499722	0.386383	0.743642	0.837305	0.400147	1.48883	9.84195	13.0843	5.76046	10.243	7.6271	11.1337
359	Mex3b	0.718612	1.07146	0.781469	0.853782	0.478106	0.887789	0.736902	1.04915	0.607057	3.6475	3.35451	3.01392	3.57643	2.25627	3.67989
360	Mex3d	4.71821	6.36712	4.99681	5.81312	3.97529	4.06837	4.53593	5.68839	4.98116	14.5474	21.0851	9.78661	14.2701	13.6181	21.3103
361	Mmp10	0.530522	0.744653	0.424467	14.6373	2.76271	6.88181	3.45946	3.00313	5.40945	29.9646	38.4437	21.4434	28.5971	152.191	78.0303
362	Mmp12	0.425644	0.615363	0.35216	1.89444	1.10714	1.75981	0.440501	0.691863	1.8958	23.0765	57.8846	22.0945	16.6478	15.8517	29.2102
363	Mmp13	0.462235	0.34363	0.694249	8.44837	4.44323	7.55753	1.61184	2.1289	3.16199	25.5495	26.0186	6.77908	10.7572	125.06	60.2622
364	Mmp14	15.3239	16.8349	16.999	18.6007	20.7318	12.9438	19.3749	14.2161	17.8517	84.8447	85.1984	62.4988	77.3133	68.869	89.3492
365	Mmp7	0.552821	1.08693	0.501714	5.29988	0.809933	7.86592	4.31309	14.7719	55.4939	419.878	555.014	255.242	439.592	306.808	858.307
366	Moxd1	1.72592	0.805047	1.50218	1.48897	0.873264	0.116722	0.760535	0.430285	0.407969	8.68849	3.36495	4.6266	6.44946	12.9952	4.19597
367	Mptx2	0.358764	0.237727	1.07169	0	0.309421	0	0.645486	0	0.501046	1.61682	3.56399	2.53939	1.91512	3.57178	15.048
368	Ms4a2	0	0	0	0	0.0517582	0.162833	0.130943	0.3146	0.68856	1.32184	2.58102	0.498509	1.09164	0.422409	0.562034
369	Msantd3	6.009	5.97528	7.54254	5.16885	4.67478	2.42036	3.99936	5.01891	4.02001	13.2306	16.4632	9.10468	14.3539	14.7246	15.0585
370	Msi1	0.0721336	0.193857	0.440538	0.632577	0.577641	0.8165	0.570039	0.474358	0.72698	3.31613	4.03392	4.51331	5.1895	2.29918	6.10296
371	Msx1	0.230646	0.392528	0.51061	0.302122	0.149508	0.0860193	0.204872	0.228521	0.827498	1.77506	2.15	1.3837	1.42921	1.65881	3.24891
372	Mt3	2.54076	3.26269	4.844	10.7927	13.1083	40.6725	5.38768	13.2913	67.9299	395.977	386.713	310.958	348.343	139.575	480.293
373	Muc20	0.360698	0.355853	0.168905	0.127331	0.463368	0.31824	0.35281	0.461316	0.398921	3.09196	2.36898	2.29672	3.83732	4.53245	2.00219
374	Muc6	0.171165	0.162391	0.111115	0.198369	0.245001	0.169463	0.0661763	0.368911	0.213888	2.92339	1.29753	3.58437	2.25811	1.1015	4.49119
375	Myadml2os	0	0	0	1.6424e-60	0	0	0	0	0.253023	3.69848	2.38225	2.25613	3.141	1.00091	2.98551
376	Mycl	6.57631	7.04365	6.72977	4.91762	3.89258	5.79413	8.69491	8.05162	8.67721	17.5023	21.2024	12.9711	16.1907	14.1834	19.5385
377	Myo1b	3.84466	4.30194	3.57748	4.67224	4.8209	13.5935	7.20304	5.91539	8.34087	12.6376	15.8728	10.5541	15.2197	14.6872	15.6752
378	Myrf	0.0527793	0.396268	0.323208	0.652892	0.46659	0.203798	0.130684	0.199152	0.241504	2.96979	4.26517	1.40878	2.61271	2.44858	4.07212
379	Nanos1	0.426064	0.761153	0.366326	1.31097	0.555007	0.740786	0.458675	0.803933	1.21186	5.75396	4.914	4.33567	5.15714	1.91797	6.36728
380	Nav2	1.50824	1.52726	1.97514	1.18553	0.991523	1.33917	0.957393	1.0669	1.49443	8.70046	8.7274	4.35149	7.4497	6.33756	10.754
381	Nbea	2.37338	2.71058	2.8226	1.12656	1.59077	3.62664	0.892257	1.33326	1.41083	6.43469	4.89362	4.9506	4.89628	3.46396	6.46468
382	Nckap5	0.315768	0.299093	0.306054	1.02949	0.886877	4.12383	0.63364	2.1681	0.598944	0.882963	0.922064	1.52827	1.40729	0.512365	1.1048
383	Ncmap	0.447593	0	0.190268	1.19007	0.297184	1.05541	1.01811	3.88605	2.04302	6.05646	3.02804	2.68357	2.65524	6.78682	5.74742
384	Ncs1	1.25787	1.75039	1.9371	1.56531	1.40315	0.784179	0.849435	1.20269	0.990057	4.0144	4.70831	2.04908	3.6678	3.65535	3.08432
385	Nebl	0.547965	0.520387	0.565006	1.63185	0.76179	1.00883	1.84543	1.01048	2.35315	13.6319	9.1868	11.0174	9.73425	7.60281	11.3997
386	Nectin4	4.80695	1.61012	1.24083	2.04151	2.10303	0.738449	4.27409	2.14737	2.93684	23.281	13.1207	9.33817	15.4789	26.8434	20.1885
387	Neto2	0.407829	0.995585	0.531057	0.962996	0.370902	0.690505	0.345808	0.444092	1.03115	7.75776	7.95978	2.97381	5.6248	5.18871	8.49574
388	Neurl1a	2.45616	2.25187	2.44201	2.94201	2.54109	1.30562	1.08774	1.43314	1.78863	7.85393	7.78079	4.94374	6.86082	4.13896	11.5762
389	Nexmif	0.18486	0.276826	0.106004	0	0.051435	0.23997	0.0783694	0.0621446	0.0331215	0.320616	0.132603	0.188308	0.283648	1.01167	0.233001
390	Nfe2l3	4.11578	4.2609	2.50735	0.824182	0.656172	0.656972	3.2976	2.89006	5.47133	26.5533	25.8612	18.7773	21.5757	17.0561	31.6563
391	Nhs	0.0918211	0.125613	0.0818886	0.0767975	0.0712046	0.120999	0.0395924	0.216771	0.0876431	0.265704	0.276507	0.481026	0.309029	0.213357	0.388518
392	Nhsl1	6.09082	8.12354	5.39141	5.29337	9.53093	6.87194	7.87847	8.26797	6.39123	15.2267	16.346	11.7135	15.2633	13.209	19.0977
393	Ninl	0.772688	0.270855	0.285386	0.488028	0.818644	0.466877	0.468346	0.741887	0.649964	1.0897	1.77695	0.797113	1.2583	1.4992	1.0778
394	Nkd1	12.3064	18.9425	17.4004	8.29893	8.16878	7.01958	6.29178	7.44931	36.7348	196.496	232.792	149.043	195.158	105.613	266.847
395	Nlk	5.52641	7.55098	7.03018	5.5299	8.88368	6.03417	6.60688	11.967	8.178	15.8024	18.0525	14.7166	12.2574	9.73472	22.1607
396	Nme4	6.52072	8.17341	6.70503	5.70951	2.4825	6.03816	8.4016	9.31644	11.4444	26.3653	24.3807	14.0742	19.2794	14.1709	31.8147
397	Nod2	0.418627	0.252783	0.314677	0.720362	0.824909	0.745215	0.80478	0.907149	0.822561	1.6514	1.82126	0.936524	2.00602	3.36438	1.17842
398	Notch1	2.13428	1.89079	1.93163	1.64709	2.31566	1.60119	2.13843	1.60881	1.55444	7.9263	5.2828	4.80486	7.32024	8.64149	5.84014
399	Notum	0.275253	0.345453	0.250994	0.695886	0.290993	0.427411	1.90381	3.56014	23.8587	161.74	155.67	152.543	149.505	69.632	199.423
400	Notumos	0.0475426	0	0.0541852	0.0489052	0.0421907	0	0.0675865	9.48548e-191	2.44457	18.3366	13.9344	14.7076	16.6433	5.97787	21.8463
401	Npb	2.38598	3.6642	1.92923	0.303695	0.760942	0	1.05233	0	1.69515	5.4768	3.55991	3.43477	4.52507	2.44655	7.2212
402	Npnt	0.885628	1.32427	1.87763	1.41395	0.826455	1.0633	0.382051	0.381624	0.843319	7.10509	5.89763	5.5067	4.18098	5.75706	7.88829
403	Nptx1	0.191518	0.261782	0.150929	0.273477	0.30221	0.0939848	0.219613	0.200174	0.352618	1.23492	0.504088	1.50337	1.6043	0.522585	1.35034
404	Npy2r	0.354101	0.498268	0.563627	0.248094	0.314419	0.584287	0.162505	0.104803	0.168996	2.71982	0.892388	1.2473	1.07957	0.524451	1.71422
405	Nrip1	7.81256	7.59905	5.10649	4.21113	6.99089	7.58142	7.40739	6.38762	5.35585	11.9101	11.0937	11.511	8.86284	9.90425	11.073
406	Nrxn1	0.557134	0.619421	0.645254	0.451834	1.06826	0.264966	0.42071	0.366646	0.672134	3.5274	3.01285	2.31997	3.735	3.91329	3.45201
407	Nrxn3	0.030678	0.369789	0.0611069	0.236438	0.158126	0.049363	0.0109414	0.0199977	0.0108414	0.28352	0.153343	0.214062	0.220452	0.07746	0.285705
408	Nuak1	0.716782	0.677404	0.690571	0.544687	1.32391	0.41601	0.915851	0.77846	1.06238	2.68759	2.6753	1.68022	2.87514	2.19105	3.60189
409	Ocstamp	0.0437992	0.0869968	0.0689459	0.134323	0.421317	0.0917468	0.186889	0.171775	0.189805	0.626498	0.61375	0.508633	0.800196	0.747999	0.76651
410	Odaph	0.359859	0	0	0	0	0	0.25607	0.238673	0.129704	1.38455	0.724976	2.26321	3.43464	34.9291	1.16692
411	Olfr1372-ps1	1.46496	1.49502	1.46418	0.598261	0.774917	0.206243	0.149581	0.0795104	0.651213	3.8958	3.12693	4.02653	4.40389	1.45556	3.2482
412	Olfr56	0.0634865	0	0.0669224	0.218724	0.448689	1.12081	0	0.168342	0.227888	1.03492	1.89753	0.157837	0.594317	0.445242	0.491368
413	Olr1	0	0	0.0215794	1.29501	0.0674082	0.448066	0.14383	0.153784	0	2.18859	1.55105	0.36567	0.677919	1.66743	1.1709
414	Onecut2	0	0	0	0.00768836	0.0173287	0.0145506	0.00739379	0.0658831	0.042072	0.480288	2.08031	0.0755177	0.510506	1.57466	1.36347
415	Otop1	0.0277435	0.0544598	0.0225022	0.0334687	0	0	0.0297271	0.153495	0.417799	5.20757	7.4278	3.31169	5.80836	8.50157	8.80933
416	Otop2	0.0381317	0	0.0297942	0	0.0481559	0.0797057	0	0	0.0415239	0.470371	1.71504	0.0978606	0.424587	2.04929	2.0449
417	P4ha2	5.50294	5.93822	4.0805	4.98884	6.11683	5.06305	3.15184	3.98992	4.32627	10.2698	6.06451	5.46119	7.45996	16.0682	8.57017
418	Pacsin3	14.0018	15.0876	9.8787	6.74245	8.10482	7.94692	5.83501	10.3844	8.49772	28.5063	26.0291	16.6853	23.2153	24.2301	30.2217
419	Padi4	0.482981	0.241489	0.325499	1.15684	0.471074	0.409831	2.9793	1.48337	1.34417	14.1316	18.687	9.81266	15.8728	16.8895	20.2985
420	Patz1	4.61094	7.42639	6.26937	4.5277	3.3043	4.62228	5.7115	4.98181	6.76104	17.9822	15.9312	10.5392	15.2462	10.6349	19.5935
421	Pcdh19	0.174481	0.308285	0.67413	0.95136	0.494174	0.225603	0.925049	0.877503	0.431694	2.61354	2.96251	1.54056	0.825731	0.829995	2.51471
422	Pcdhb16	0.182101	0.243983	0.192398	0.0206032	0.230985	0.151061	0.0590304	0.104568	0.112325	0.522802	0.341744	0.478633	0.612589	0.449966	0.741881
423	Pcdhb4	0.141996	0.0938239	0.209377	0.112532	0.0904613	0.305045	0.126886	0.139225	0.100118	0.356998	0.666392	0.451868	0.908542	0.417644	1.35831
424	Pcdhb5	0.118443	0.0927566	0.0950327	0.228576	0.060788	0.102208	0.0763268	0.0930873	0.202225	0.518268	0.855481	0.750825	0.409747	0.352938	0.762164
425	Pcdhb7	0.144924	0.0471897	0.136073	0.174528	0.15531	0.209319	0.0778748	0.189057	0.30924	0.417309	1.06365	0.638806	0.979359	0.558414	0.951678
426	Pcdhb9	0.357225	0.594285	0.615221	0.432493	0.527076	0.472671	0.35345	0.433251	0.469529	1.26931	1.93738	1.92708	1.13665	0.704587	1.90744
427	Pcdhgb6	0.573186	0.51512	0.716481	0.328582	0.493445	0.281811	0.404963	0.127954	0.213306	1.51558	2.29418	0.979229	1.68411	0.975121	0.695954
428	Pcdhgc3	3.90802	4.61288	4.76616	1.79262	4.25127	3.97532	2.88636	0.959227	1.91782	7.05314	6.85142	6.39987	9.50387	8.51604	8.21676
429	Pcsk9	2.30344	1.53561	1.9157	4.10328	5.73152	7.52426	9.67236	13.8055	17.05	26.2903	38.4447	15.0619	20.3388	15.4276	24.8536
430	Pcyox1l	2.32297	2.7446	2.98182	3.91603	2.48562	7.00536	3.24832	6.02084	6.15293	13.7944	16.3367	9.41785	13.0152	10.726	20.0124
431	Pcyt1b	0.379479	0.450905	0.498283	0.294558	0.422937	0.140391	0.26635	0.319179	0.382702	1.74491	1.60405	0.82647	1.0108	1.597	1.68819
432	Pdgfrl	1.03481	0.738414	1.34098	0.486233	0.122704	0.307981	0.301888	0.664434	2.76273	16.476	23.2588	13.5034	16.9647	10.6444	26.9028
433	Pdlim4	39.8032	47.0163	43.944	15.3425	17.368	7.86084	12.131	12.2026	18.6349	60.4183	45.4785	34.7272	49.696	62.631	81.976
434	Pex5l	0.531925	0.860982	0.647734	0.513106	0.587202	0.69334	0.578186	1.01445	0.714141	3.56663	2.71082	1.95378	3.23813	1.70298	3.73892
435	Pgm2l1	2.62198	2.72402	3.03558	2.0906	1.84475	3.07642	3.11163	2.35293	3.49876	16.0605	16.5843	10.0577	12.4626	8.97457	18.1095
436	Phlda1	17.4161	16.3217	24.5732	35.6237	63.7381	28.1829	26.8814	39.3801	43.8793	147.361	142.529	106.874	151.642	189.751	184.896
437	Phldb2	5.94642	8.37845	6.85438	2.67983	4.75766	2.02848	2.70941	3.53057	2.98332	10.1617	10.0998	9.80317	9.12608	10.2867	9.09521
438	Pik3ap1	0.361769	0.730156	0.551504	0.853457	0.690933	0.758726	1.09023	0.67866	1.87379	3.77989	4.16494	3.73866	5.24301	2.13566	4.78936
439	Pimreg	2.26794	0.69663	0.990891	1.46525	0.379734	2.42715	2.17512	1.58646	2.55336	7.02613	8.08939	3.13452	6.42899	6.31746	7.39876
440	Pkd2l1	0.0923664	0	0	0	0	0	0.0246216	0	0.0247897	0.512328	1.09218	0.212571	0.880362	0.440236	0.860104
441	Pkhd1	0.328228	0.610304	0.214502	0.173612	0.433081	0.160323	0.267441	0.399211	0.268469	0.675231	0.449731	0.709537	0.512465	0.37636	0.750062
442	Pla2g12a	9.62881	8.06035	9.43114	12.012	5.74802	15.3537	8.18345	10.3427	10.9529	26.1806	36.8315	15.7765	25.8704	24.4013	36.7264
443	Pla2g2a	1.26096	1.30528	1.89117	92.5543	74.0446	8.05902	18.5832	41.1961	80.9162	417.008	491.187	219.269	435.886	271.513	592.068
444	Plagl1	1.26173	1.8691	1.19605	0.744676	0.377286	1.11689	0.393226	0.505736	0.605414	4.92138	4.69954	4.11075	4.16751	2.86571	5.48685
445	Pld2	3.23312	3.11255	2.60409	2.98508	3.65874	1.35975	1.95302	1.67513	1.62551	10.5127	8.23632	5.63949	7.91889	10.5614	8.2856
446	Plekha1	26.0107	27.6881	16.1045	9.06198	13.6871	24.3566	16.5105	17.9263	12.6728	31.1431	22.4819	25.2562	23.9043	30.2384	25.2612
447	Plekhg5	4.64762	5.45868	6.88764	3.72763	4.17236	4.41192	3.72995	6.76884	4.22542	12.4271	9.68098	6.18406	9.61319	7.24677	9.23814
448	Plekhs1	0.96298	0.448436	0.471633	1.9168	0.80485	0.709654	0.895999	0.872312	0.901105	7.97526	5.6347	5.16027	8.12486	9.60523	6.05912
449	Pls3	18.153	20.9951	16.7664	9.13592	14.4309	9.91888	11.9708	11.7507	8.63958	39.7366	23.27	29.385	28.8068	51.4797	35.7739
450	Plxnb1	2.53182	2.28856	2.00624	1.5299	3.25037	1.63337	2.52176	1.66511	2.39173	18.9439	11.5815	8.23864	11.7732	16.8558	15.8477
451	Pmepa1	12.3084	14.9917	9.06693	31.651	28.046	20.0933	19.9372	29.2827	29.9421	68.5179	71.061	49.8495	58.2132	75.0311	72.4552
452	Pnliprp1	1.84193	2.0965	1.26778	0.241664	0.186959	0.311321	1.19085	1.34864	18.3987	98.3916	114.005	146.432	177.782	66.2862	219.389
453	Pnliprp2	2.3111	1.50131	0.846975	6.89316	5.87857	4.64015	1.59979	2.32878	15.6491	117.963	62.8215	218.353	168.339	57.2106	213.756
454	Pou4f1	0.122179	0.248961	0.297794	0.240786	0.254567	0.50085	0.0622343	1.25928	0.522427	0.721795	0.535756	0.854626	0.840127	0.688537	1.39831
455	Ppp1r36	0.0519629	0	0.125534	0.0373584	0	0.235913	0.363145	0.105192	0.169404	1.48815	1.14024	1.13497	1.42534	0.95794	2.40843
456	Prex2	0.419468	0.709296	0.461245	0.244626	0.605959	0.846983	0.392853	0.361111	0.346368	3.86041	3.03235	3.3316	2.50181	1.3855	3.62255
457	Prkd1	0.66659	0.868436	0.952705	0.465555	0.687293	0.535918	0.452636	0.438899	0.863336	2.90243	2.29602	2.4763	2.26986	3.0475	2.72197
458	Prkg2	0.244797	0.226191	0.38483	0.278345	0.21228	11.4886	0.223916	0.581047	1.28246	16.9771	16.2651	8.5354	13.8516	6.4339	16.7851
459	Proser2	5.56552	6.56526	7.00485	3.51899	4.18814	7.3616	6.17739	6.17413	5.36011	10.8398	8.88349	10.5599	10.6056	9.0873	13.2275
460	Prox1	0.38483	0.558578	0.655322	0.373064	0.519383	0.544495	0.403474	0.578787	3.99258	36.6264	33.8551	27.1849	33.0127	14.2685	38.9054
461	Prox1os	0.127978	0	0	0.155228	0	0.261681	0	0	0.969622	1.31762	2.07493	2.86142	1.89703	1.51038	3.29436
462	Prr18	0.215869	0.301266	0.214318	0.154343	0.0319051	0.158716	0.264336	0.239041	1.2772	9.46957	10.571	4.80978	7.63437	5.90566	10.4967
463	Prrg4	0.237003	0.0566435	0.0719495	0.206864	0.40342	0.493258	0.222253	0	0.155006	2.19073	0.644812	0.845931	1.32902	4.49318	0.723194
464	Prss12	0.850115	0.177764	0.442799	2.77185	0.310717	0.133815	0.658402	0.65551	1.21978	9.01899	6.12491	5.28095	4.97455	10.8606	9.88138
465	Prss56	0	0.0718669	0.054356	0	0	0	0.111076	0.139372	2.22167	11.7186	7.74426	12.4534	9.99809	2.37611	6.83901
466	Ptch2	0.432875	0.514588	0.572141	0.515415	0.146023	0.241741	0.111659	0.139176	0.274894	1.34679	0.570925	1.10911	1.20341	0.499584	1.22315
467	Ptgs2	0.782688	1.02511	0.674267	5.20559	5.11642	1.38332	0.689788	1.3192	0.863395	5.74002	2.30667	1.69187	4.95784	14.8126	6.00784
468	Ptk7	4.36159	4.80071	4.33872	5.18229	3.89257	4.35059	5.2957	4.15658	5.66281	22.244	20.242	15.2668	20.2953	23.4607	24.451
469	Ptpre	2.05896	1.87033	1.46482	2.3404	2.95047	2.47446	2.96487	2.41418	2.86132	9.09082	7.32071	6.85228	8.06872	7.22089	10.1177
470	Ptpro	1.72977	1.37017	1.97143	1.61741	0.48555	2.46351	5.99775	5.19669	7.86833	15.8664	22.8027	12.6954	17.5069	9.09437	24.0843
471	Ptprs	12.0853	13.4882	16.4996	5.98792	8.30825	9.61961	5.28675	8.8192	6.99242	26.2523	14.3509	13.9443	17.038	22.4959	17.7161
472	Ptprz1	1.58347	2.14046	2.12234	0.457371	0.884313	0.658665	1.13507	0.701487	1.88675	14.811	14.8999	8.40154	13.431	9.32492	14.3512
473	Pycr1	1.09589	1.5961	1.5089	1.49201	2.25652	5.09943	3.55849	3.03113	6.43884	33.3378	24.3633	48.5973	41.4067	11.898	52.6139
474	R3hdml	0.228582	0.307303	0.0590815	1.15653	0.39317	0.160971	1.21501	4.5837	7.60065	14.5522	33.5319	22.8385	26.6148	15.6496	44.2163
475	Rac3	9.57234	7.22374	9.22699	20.9336	10.8398	9.48389	13.5268	16.9232	17.8795	49.018	34.85	31.2528	40.2781	25.3561	63.2973
476	Ramp3	1.68155	2.28053	1.82382	4.27302	1.83908	1.5969	1.0312	1.24568	5.22875	23.484	25.5945	15.1746	21.5708	15.6377	33.6462
477	Rarb	1.19397	1.92572	1.69603	0.344813	1.54058	0.181931	0.729388	0.0587947	0.330266	3.02902	2.08636	3.27517	2.41465	3.66146	2.11301
478	Rassf10	1.50264	0.709018	0.480488	0.259823	0.145732	0.951457	1.11451	0.444936	0.821084	7.06754	4.94312	5.65374	6.53471	8.1961	6.12077
479	Rbbp8nl	0.50972	0.245038	0.136825	0.195133	0.23442	0.86801	0.606575	0.421663	0.830468	1.9514	1.31988	1.54733	1.90196	1.48601	2.16781
480	Rbm11	0.319829	0.207277	0.445153	0.23681	0.0455409	0.672153	0.115452	0	0.437654	4.05245	3.1127	2.71788	3.58854	1.75248	5.18087
481	Rcor2	1.18684	0.769276	0.64988	0.820912	0.736863	0.649985	0.696709	0.687098	1.21798	5.00065	3.77434	1.5621	2.92768	2.39063	4.28885
482	Rdh1	0.401152	0.0898189	0.131563	0.085181	0.464436	1.50204	0.304665	0.222803	0.315702	4.2953	5.45388	3.19398	3.92292	2.24102	4.78478
483	Rec8	1.19778	0.982885	2.40896	0.665158	1.37449	2.6615	0.926521	1.86	2.76528	7.80263	15.4969	10.9271	5.64136	9.69593	12.1549
484	Rem2	0.452053	0.424629	0.417061	0.375938	1.08069	1.00671	0.577503	0.668038	1.60275	8.6889	12.1623	4.72503	9.49493	7.34407	16.003
485	Rfx3	0.573022	0.521234	0.463085	0.64014	0.44436	0.691677	0.494688	0.658489	0.589959	1.13864	1.00294	1.12183	0.922294	0.892222	1.00505
486	Rgs12	4.55475	3.29536	2.7819	2.01834	2.93193	1.45601	4.7067	1.73579	3.77849	25.8638	23.6406	13.1105	16.3926	27.6128	22.1957
487	Rhobtb3	1.0905	2.44753	1.48837	0.67854	0.781831	1.58529	0.840306	0.607321	0.577382	1.93224	2.14831	1.51713	1.82078	1.22323	1.69426
488	Rnase1	1.09035	1.10076	1.05937	1.31551	0	0.38418	2.60879	1.27267	2.90025	18.9049	18.687	14.4401	15.9065	15.7998	34.967
489	Rnf180	4.62682	3.502	2.85552	1.21433	3.09648	0.931654	3.49974	2.86652	3.56378	16.9349	17.8193	14.167	15.5204	8.65387	19.658
490	Rnf183	0.773762	1.26782	0.296625	3.27773	2.84914	0.601657	2.22979	4.24011	3.50802	7.95408	6.511	4.82502	6.29583	6.89276	9.04962
491	Rnf32	20.3632	17.9618	27.8413	0.583236	1.85024	7.74111	6.40119	5.84347	9.34281	48.0552	33.8875	25.1857	32.9533	18.9981	42.7627
492	Rnf43	10.2206	10.482	7.36768	4.28254	9.92327	6.78651	9.69313	10.902	13.0326	47.182	42.8375	34.0586	39.18	27.2157	50.597
493	Robo1	1.24508	1.00054	1.1622	0.478818	0.917775	0.355294	0.675114	0.386297	0.728525	7.36839	6.219	5.69253	6.24675	4.84932	7.66438
494	Rps6ka2	0.5752	1.25238	1.01811	0.758526	0.5531	0.399229	0.305974	0.223622	0.659439	2.43221	1.74538	1.61056	2.18382	1.30173	2.66715
495	Rps6kl1	1.05087	0.950965	0.901745	1.35474	0.878701	1.62882	0.911571	0.90366	1.52297	5.3474	4.52852	3.61462	4.03081	2.40899	6.83059
496	Rtn4rl1	4.93693	6.66728	4.87024	1.2902	1.69965	2.91078	2.70823	2.69979	3.04533	7.22288	7.26979	5.77078	7.18319	5.00603	9.24765
497	Runx1	3.08066	2.60915	1.60403	3.26788	2.87941	2.97502	3.88511	3.12766	3.58839	11.3983	8.09224	7.9676	7.90726	14.6904	11.3488
498	Runx2	0.437272	0.239018	0.325227	0.581005	0.353756	0.385172	0.675203	0.561615	0.639109	3.90956	0.935387	3.36901	1.89187	9.20753	2.1521
499	Samd5	0.354965	0.288202	0.302002	4.5863	0.734725	0.690041	0.50403	1.68877	1.51982	8.70535	7.29408	4.74503	5.494	7.00487	9.09335
500	Sbk1	3.367	4.00426	2.11474	4.78111	4.2931	6.55531	4.25631	4.07988	5.76812	9.35401	11.561	6.32718	9.86777	6.56605	11.1082
501	Sbspon	1.70581	1.59931	2.12183	0.0427243	0.173536	0.099434	0.256303	0.197004	1.60864	7.93632	10.5142	6.06122	7.95293	4.90425	11.2798
502	Scgb2b20	0.21238	0	0	0	0.274152	0	0.910258	0.429677	2.63469	2.8471	2.38719	1.97215	4.54722	3.6991	10.4842
503	Scgb2b7	0.832245	2.56848	1.16475	0.23715	1.07806	0	4.02035	2.94516	3.45076	3.30469	1.7047	4.7248	4.72765	1.82727	8.49813
504	Scn2b	0.815966	0.822982	1.1359	1.21891	0.702169	1.57382	0.663305	1.0089	2.73116	22.7278	21.7684	13.4788	18.0925	7.12678	20.6165
505	Sdc1	47.409	51.4742	30.9483	45.5819	76.5605	98.3209	76.5248	75.1898	59.092	145.9	139.275	100.277	126.731	185.489	148.161
506	Sema3e	0.477942	1.47045	0.806691	0.847248	0.612066	0.260612	0.244437	0.625815	0.385622	2.08334	2.58988	1.52609	1.95277	1.24186	1.87048
507	Sema3f	10.1052	8.2034	7.09462	8.04636	12.8437	9.40035	8.95658	7.74764	7.01838	46.9807	28.4194	24.5803	35.6988	39.9945	37.6824
508	Sema7a	1.51595	2.5534	2.10003	11.4486	3.38083	6.7128	3.46432	6.0371	6.68106	19.3893	24.7053	12.6309	22.1748	24.0399	26.5609
509	Serpine1	2.54562	2.29517	1.27696	5.06544	2.59349	1.30622	2.08677	1.66672	1.42608	7.26914	4.15236	3.22874	6.96801	28.9937	14.4603
510	Sh2d4b	0.0307656	0.187438	0.0496653	0.0868286	0.0856529	0.148606	0.0991485	0	0.0317615	0.914048	0.995365	0.633989	0.666596	0.820767	1.09932
511	Sh2d5	0.198633	0.350124	0.223536	0.41146	0.227431	0.564648	0.236074	0.344097	0.264695	1.07278	1.05423	0.825577	1.1925	2.32538	1.07906
512	Sh3tc2	0.388449	0.401834	0.35732	0.593694	0.54205	0.216378	0.700753	0.760373	0.940361	1.99399	2.86912	1.6821	1.97719	1.90433	3.38114
513	Shh	0	0	0.0487411	0	0.117802	0.818999	0.127538	0.306939	0.257236	10.015	3.74748	4.96825	5.13805	0.659529	7.26319
514	Shroom4	0.272685	0.566013	0.368466	0.264563	0.296305	0.431205	0.249453	0.197346	0.170344	0.625667	0.382699	0.318605	0.561697	0.752889	0.521936
515	Sidt1	3.3359	2.87421	4.01034	8.48415	9.48106	13.1646	11.1447	12.3341	10.8289	18.9256	21.8712	13.1563	21.4188	12.4846	26.9772
516	Siglec15	0	0	0	0	0	0	0	0	0.181649	0.175608	0.78549	0.296438	0.882508	0.383142	0.894315
517	Sinhcaf	3.6398	4.27894	3.88475	3.88893	2.85438	4.79593	7.14913	5.8096	6.08453	20.5289	17.7178	11.1454	14.5126	16.8755	15.5797
518	Slain1	3.42967	3.05653	2.27518	1.84907	1.62279	1.35114	2.48504	1.78019	2.78955	6.14132	8.36579	5.10643	5.94148	2.81173	7.20801
519	Slc16a10	2.17012	3.31443	2.80186	1.08682	0.997554	1.58822	1.45361	1.63883	2.96099	13.558	7.55829	9.13177	8.79552	4.11209	13.9564
520	Slc16a2	0.890728	1.02093	1.35639	1.01753	0.799961	1.356	0.379111	0.380368	0.460506	1.63171	1.00973	1.54646	1.92012	3.96365	1.68198
521	Slc16a3	12.1517	11.6315	5.51894	40.8372	14.659	17.0914	14.323	28.5794	17.2628	99.4261	78.8457	47.3406	65.1549	76.799	93.9007
522	Slc18a1	1.23878	1.18319	1.0074	1.65704	2.65962	2.38197	1.53283	1.62983	3.0319	12.3461	12.8764	9.20722	14.4464	9.3793	17.358
523	Slc19a3	0.122658	0	0.160807	0.404997	0.521204	0	0.372088	0.393999	0.25687	2.29795	1.23796	1.1277	2.26213	1.7656	3.19387
524	Slc1a4	1.60853	1.38084	2.01289	2.3047	2.35882	8.57683	3.48764	3.88241	4.55347	11.2596	12.6426	9.47481	12.7795	9.79653	17.1783
525	Slc20a2	9.91291	11.155	11.2549	8.0086	7.69429	9.05421	9.65126	10.9977	9.31569	26.8417	21.5856	18.474	24.6484	19.077	28.0708
526	Slc26a9	0.0841829	0.0660777	0.0131772	0.0518062	0.0636279	0	0.125506	0.0981462	0.21311	1.77001	1.75006	1.63389	1.75518	5.44088	2.0719
527	Slc30a2	0.365367	0.325178	0.345284	0.95305	0.628127	0.312745	0.515005	0.256019	5.01948	47.4653	52.0773	28.182	47.0875	20.9801	56.8213
528	Slc38a4	0.423314	0.27619	0.36881	0.170452	0.089206	0.151502	0.101099	0.0921085	0.341584	3.71972	12.4032	3.01226	3.68461	1.9943	6.59352
529	Slc39a10	1.61097	1.742	1.71966	2.31606	1.98059	2.50744	1.84395	2.24813	1.97703	6.17672	5.53156	3.52604	4.62719	5.53085	5.73525
530	Slc39a8	3.45548	4.44115	4.39141	5.40993	4.50348	14.1547	6.97398	5.77292	9.35189	28.872	21.2634	21.3688	23.0957	13.0505	31.8112
531	Slc41a1	3.91072	4.65549	3.76127	3.46666	4.11554	2.83069	3.75259	2.94777	4.60035	14.768	17.7739	11.318	15.3186	10.0005	18.2916
532	Slc44a5	0.378174	0.481075	0.538341	0.654838	0.23913	0.252006	0.163601	0.0814122	0.508654	4.91773	2.59527	2.91658	3.9109	1.63794	5.28811
533	Slc4a11	0.653419	0.458676	0.139002	1.87604	1.28799	0.893182	0.974715	2.25362	1.63867	9.89476	6.03729	4.75433	4.44072	8.02145	7.41334
534	Slc6a12	1.33791	1.03781	1.84374	0.517024	0.291164	0	2.2061	0.626384	1.50759	4.70049	2.38638	1.80234	1.83233	1.72237	3.48547
535	Slc6a13	0.0756648	0	0.0889338	0.184443	0.143663	0	0.119687	0	0.121373	1.67052	1.42786	0.802479	1.30136	0.301579	1.40354
536	Slc6a9	5.74698	6.11395	4.97787	6.52033	7.85098	10.0704	5.46399	7.62297	6.46265	16.7869	12.9422	12.2384	16.2788	13.5733	16.7901
537	Slc7a2	0.721338	0.744169	0.788214	0.460374	0.247997	0.145375	0.105779	0.157302	0.19655	0.965343	1.66148	0.746537	0.806193	0.54435	1.18225
538	Slc7a5	2.67088	2.34292	2.35109	6.98157	4.66042	3.96255	4.95392	3.33383	3.83726	12.1204	15.0247	8.86264	14.3834	17.2606	16.3684
539	Slc7a8	4.60723	5.38783	5.56245	2.728	2.47008	2.60676	2.29788	1.59463	2.89758	14.8958	7.03359	14.22	14.8504	8.2912	20.5945
540	Slc9a4	0.194772	0.127977	0.0192253	0.106686	0.110682	0.328592	0.140211	0.0439499	0.739389	7.26139	4.73462	5.01011	4.38432	1.67067	9.51386
541	Slco4a1	0.819458	0.440339	0.535195	1.17615	2.02481	5.13807	1.82344	1.94155	1.91629	4.78632	4.00268	2.1677	4.2414	8.84475	4.23637
542	Slco5a1	0.202649	0.0408051	0.103565	0.121835	0.0271334	0.0220602	0.0805816	0.101688	0.342697	3.42999	3.73675	1.52611	2.29743	2.04992	4.21328
543	Smarcc1	8.178	7.69109	7.36281	10.2299	7.50513	10.9388	8.91806	8.25101	8.66818	20.014	27.5478	13.6753	19.8064	18.255	24.8002
544	Smoc2	16.9813	19.708	17.1751	18.5809	7.06487	11.7231	16.4198	17.9554	24.2943	47.629	67.7503	40.533	49.5619	29.7394	73.8288
545	Smpx	13.5662	14.9204	14.029	1.28868	1.46369	3.36914	9.83462	8.07377	14.8185	31.2988	45.2903	34.8437	38.5018	22.3143	41.0944
546	Snai3	0.718699	0.484014	0.478311	1.01282	1.47443	1.29881	0.811277	2.06677	1.04509	3.5304	3.58495	1.6822	2.2551	4.56244	3.31773
547	Sorcs2	3.00988	3.01868	3.20227	2.00136	1.13429	1.81207	3.55979	2.85721	3.31417	11.0676	12.8268	5.81996	10.6234	12.2937	15.7466
548	Sox17	1.94732	1.89334	2.39812	1.75247	2.49363	0.807961	0.790166	1.99872	1.52051	9.91312	8.01708	3.05846	11.5592	22.8507	20.954
549	Sox21	2.40283	0.644751	0.806588	1.13882	1.0375	1.6754	1.23716	1.52221	4.38112	18.9984	19.6909	11.4242	14.5911	14.1455	23.5128
550	Sox4	3.91663	5.08068	4.08774	5.59279	2.50559	7.99576	6.23497	4.45056	9.89398	42.2632	48.6311	31.7225	36.373	23.166	50.1461
551	Sox6	0.553424	0.532503	0.317598	0.363274	1.34064	2.60089	0.395962	0.394353	0.414777	1.66633	1.98515	1.82549	1.21812	0.7643	2.588
552	Sox9	8.85501	10.1897	10.785	4.57934	8.38089	12.4045	8.23327	9.86306	10.8374	18.9394	34.3029	17.4034	22.3934	16.7196	28.625
553	Sp5	0.0716726	0.0762044	0.0286934	0.196989	0.233525	1.07286	0.22649	0.513962	3.4983	28.013	35.7251	27.5569	32.8335	15.0736	47.3636
554	Sp8	0.154917	0	0	0	0	0	0	0.0403388	0.0221128	0.354618	0.184921	0.406882	0.0483117	0.0831688	0.278807
555	Spats2	2.65498	2.4294	2.09236	4.96615	3.40015	4.25411	3.65338	4.56324	4.23072	10.1413	10.7435	6.174	9.0487	7.12409	11.1642
556	Spo11	0.0564402	0.0447032	0.680371	0.0682973	0.0293711	0.0974706	0.122159	0.112721	0.308135	3.13137	0.930253	1.35773	2.16485	0.713502	2.24272
557	Spock2	3.4156	4.46413	5.41283	6.34427	6.27232	3.03413	2.39959	2.94218	28.7232	284.66	283.836	199.434	302.399	119.515	391.428
558	Spp1	0.293417	0.11534	0.18826	4.34723	0.863433	1.28273	0.907432	1.42174	8.60869	18.5659	104.05	25.1401	26.2552	15.7394	62.078
559	Sptb	0.962553	0.391427	0.471432	0.245317	0.273244	0.435713	0.128441	0.108075	0.40568	3.19216	1.3956	1.60758	2.00875	1.48359	2.02137
560	Sptbn2	2.99948	3.7762	1.59176	0.364898	1.2728	0.811614	0.99896	1.09228	1.03217	6.06964	4.38433	4.09544	4.82867	5.72146	6.91315
561	Srd5a1	6.66965	4.65735	3.29557	8.378	4.69869	5.53715	9.745	10.6161	8.18607	51.8754	18.5277	33.1472	31.9359	40.3657	37.1657
562	Stra6	1.76902	1.16885	0.672104	5.21466	2.79059	0.654911	2.17738	2.56476	7.78291	114.047	88.3037	53.7424	78.7604	88.1664	138.78
563	Stx11	0.967201	0.690534	0.373344	3.53339	0.982782	0.372072	0.820727	0.815631	1.94137	4.67316	4.08832	6.02483	4.9932	4.87487	4.03757
564	Stx1a	1.65911	2.02379	2.44942	4.33541	2.42475	3.29444	1.81183	4.2085	3.80871	19.3848	12.9272	9.06002	15.5714	11.365	15.7349
565	Stxbp1	12.7453	12.6767	10.4649	13.4819	21.3399	9.59501	15.3814	25.0308	18.627	52.355	66.3847	35.3986	48.1855	36.3373	65.1647
566	Susd1	1.89152	0.629864	1.84866	4.28632	1.54819	1.64765	2.80124	4.89849	5.04204	8.17516	9.21532	5.30373	7.50533	5.4371	9.60779
567	Suv39h2	0.857478	1.11708	1.0498	1.68268	0.953242	1.76599	1.73256	1.97834	1.67877	4.52337	5.0509	2.5779	3.12177	2.68182	3.80919
568	Svopl	1.11115	1.96037	1.36175	0.270613	0.832069	0	0.40429	0.297833	0.492077	9.60232	11.2007	6.01108	9.1405	3.34191	12.6308
569	Syne4	2.2264	1.69676	1.50163	2.49325	0.866789	5.88504	1.52589	4.96034	5.4534	13.909	10.8683	10.371	11.0562	6.43422	16.8932
570	Syt12	0.57163	0.962129	0.834164	2.06938	2.03105	1.22529	1.05919	1.49544	1.40543	5.14633	6.59456	3.49449	4.6845	3.64643	5.32463
571	Syt16	0.257616	0.223657	0.204014	0.440421	0.149263	0.298178	0.672423	1.35578	0.745945	3.71444	1.85058	3.19514	2.14963	3.62433	3.23828
572	T	0.0411958	0.0828698	0	0	0	0.0893938	0.043957	0.510636	2.30844	10.9426	16.967	4.50686	12.4415	8.575	15.3075
573	Tanc2	0.4626	0.469745	0.956984	0.38509	0.804894	0.479335	0.602565	0.378615	0.435035	2.47286	3.01303	1.38322	2.5777	1.57874	2.31566
574	Tbx1	1.78403	1.70092	0.922092	1.14459	0.750514	0.303367	0.382225	0.790366	1.31403	3.29476	2.56697	2.51847	3.06331	3.84256	6.56572
575	Tbx3	2.59909	3.20858	2.93898	2.75381	2.88319	8.75146	1.22551	1.69375	3.41048	32.0521	30.8876	15.3106	24.5511	20.3672	39.7431
576	Tbx3os2	0.116801	0	0.0459866	0.0716797	0.0745358	0.12359	0	0.115258	0.125973	6.81792	1.58266	1.8804	3.26484	3.24198	9.06812
577	Tbx4	0.20856	0.257603	0.163803	0.0638859	0.33132	0.0555536	0.139227	0.254926	0.251137	0.401204	0.750053	0.733356	0.790335	0.53951	0.839796
578	Tcf12	11.24	13.7911	11.64	7.47289	9.92692	12.1965	10.69	11.0938	9.92366	33.9847	31.1127	26.1246	29.5574	22.2484	32.2477
579	Tcf4	6.40052	7.17067	8.0175	6.85978	8.14593	5.78747	5.4521	6.06043	6.85328	27.8053	25.6382	22.0937	22.133	17.0196	27.8542
580	Tcf7	2.6404	3.25858	2.23206	6.14889	1.92821	1.39256	3.32384	2.37914	6.58213	21.6008	19.3752	16.717	20.2016	14.6734	25.3687
581	Tead1	5.05001	5.35316	5.86029	4.16433	4.63265	3.55502	3.89431	4.24404	3.24007	10.0557	10.0684	7.12871	8.21655	9.09082	9.72942
582	Tead2	3.35012	3.15375	4.08956	5.20879	2.51029	3.72872	3.06885	4.99419	13.0916	39.8856	48.2442	21.6938	39.1838	26.3596	52.5835
583	Tenm4	0.336078	0.498732	0.573585	0.172701	0.288023	0.685915	0.724597	0.524208	0.765358	8.6739	7.08154	4.89949	8.25496	5.5827	13.8889
584	Tent5c	4.42325	4.35441	3.84404	0.943756	1.96931	0.910818	5.80564	3.49946	5.66321	6.7101	8.61924	10.0183	9.48907	4.13495	11.6594
585	Tert	0.456563	0.330476	0.871666	0.242835	0.250333	0.673879	0.439496	1.20229	1.18478	1.65236	2.05043	0.977716	1.32829	1.22841	1.59333
586	Tesc	1.42486	1.22673	1.28641	2.68245	1.03537	4.19173	0.82887	1.11426	3.61852	22.0647	22.963	14.5109	19.7058	12.339	31.8761
587	Tex15	3.26146	3.66249	3.5558	0.037547	0.487199	0	0.308489	0.440032	1.26115	6.65512	5.36022	4.58421	6.8089	3.81532	7.26789
588	Tex19.2	0	0	0	0	0	0.0780294	0	0	0.324079	0.74435	0.384689	0.200677	0.218908	1.11909	0.499667
589	Tgfa	5.10103	4.97362	3.22358	5.10728	10.6346	10.3534	5.3603	5.10142	6.35939	14.7813	11.0361	12.8798	13.6379	12.9618	15.109
590	Tgif2	0.737778	0.97883	0.311917	0.371943	0.561231	0.174113	0.201518	1.07921	0.755125	2.98049	2.42111	2.63253	4.58406	3.65404	3.87011
591	Thbs2	4.41434	5.1425	7.19332	1.40447	1.91946	2.28424	1.18415	0.599789	1.38206	11.8059	15.3778	9.91597	11.1874	7.45364	13.9193
592	Tle3	9.49406	9.3144	9.29005	10.35	8.02522	12.6286	10.3861	8.78316	8.62702	24.7632	22.1689	17.0465	20.3955	22.1571	26.9746
593	Tmed6	0.316932	1.26293	0.916849	1.42817	0.402939	3.7527	0.891162	1.90699	4.318	7.61357	9.35665	2.31079	7.72582	4.23948	9.58146
594	Tmeff1	13.0035	16.8869	12.2107	4.18252	8.61189	3.71472	8.99511	5.5271	9.5397	29.6844	27.0131	26.4385	26.1132	16.186	33.4765
595	Tmem121	0.206511	0.428629	0.163318	0.834402	0.607585	0.806641	0.542863	0.521273	0.357711	1.20509	1.75071	0.271244	1.15533	1.62293	1.45438
596	Tmem131l	7.49675	5.90837	14.7147	13.9522	4.4604	11.0925	8.7785	9.65984	10.2054	23.0971	26.8173	14.0321	16.226	18.2997	31.2518
597	Tmem132a	2.01725	1.72197	1.54852	2.93872	2.10401	3.09144	3.30346	3.75708	5.01978	15.737	18.8693	9.19803	13.3035	11.8356	19.3123
598	Tmem150c	0.33409	0.491131	0.400196	0.737748	0.782607	0.0549349	0.292887	0.197201	0.429976	1.94698	1.35272	1.27936	1.18023	1.33199	2.52135
599	Tmem229a	0.129141	0.110564	0.227277	0.086465	0.21172	0.359893	0.01988	0.0360045	0.0194544	0.152137	0.224735	0.258298	0.199451	0.0772204	0.294309
600	Tmod3	26.9211	30.0421	19.9164	25.3657	34.7216	35.2554	36.8745	31.7858	31.8063	72.9812	57.4068	56.7167	57.8415	59.0507	63.6648
601	Tmprss6	0	0	0.0177921	0	0	0	0	0	0	0.388761	0.498519	0.0572981	0.13611	1.3082	0.399664
602	Tmtc4	4.97729	4.3184	3.43041	3.89748	4.73329	7.51544	5.66781	5.56241	6.79184	13.6247	18.4585	10.3587	13.982	9.86237	17.2387
603	Tnfrsf11b	1.50085	0.930157	1.06185	4.18637	0.772705	1.36163	2.64866	3.68858	8.04367	68.3919	57.4322	44.1696	48.4573	59.6743	66.1245
604	Tnfrsf12a	25.8443	29.4016	14.7805	35.8263	39.1623	23.6751	23.2665	30.3341	24.5613	88.8633	68.2759	51.8264	67.9004	96.2176	79.7595
605	Tnfrsf19	3.71603	6.94725	5.22185	0.473139	0.574818	0.442188	0.700359	0.682067	2.31501	11.7949	12.9	11.5619	12.7443	5.50253	15.3301
606	Tnfrsf23	0.726834	0.640198	0.429335	6.6654	2.74593	1.926	0.89687	1.18231	0.834285	10.9188	5.78681	5.21791	5.51075	11.4657	8.57001
607	Tnfrsf9	0.182052	0.0877019	0.145014	2.40846	1.0684	2.37245	0.741939	0.888539	0.700676	3.3855	4.30064	1.13613	3.75617	5.89381	4.44388
608	Tns3	13.1301	15.3136	10.2689	6.69899	12.0618	9.97102	10.4571	10.8286	10.0548	25.5612	24.055	22.4166	26.314	21.185	28.6756
609	Tpbg	0.964187	1.02017	1.24905	0.781067	1.06205	2.11206	1.05834	1.08662	0.727033	6.62242	5.20327	3.89941	5.42115	5.61894	6.62707
610	Tpsab1	0	0	0.0549236	0	0	0.0822191	0	0	0.128283	1.98494	6.76767	0.209391	0.678786	0.609981	0.226421
611	Tpsb2	0.79091	0.471972	0.483697	0.0964441	0.100396	1.4821	0.248767	0.763626	1.60958	13.324	53.4269	3.12874	5.90992	4.88646	2.85501
612	Trim10	0.0649266	0	0.0512858	5.10547	1.50775	0.843266	0.451567	1.20744	1.4784	8.43166	10.0532	2.93576	4.69638	5.43623	7.81279
613	Trmt9b	0.968312	1.54534	0.996816	0.452904	0.626132	0.738833	1.08321	1.0783	0.714623	2.68406	2.92444	2.16434	2.78103	1.01049	2.96871
614	Tspan12	26.398	28.0598	24.9549	7.96827	10.8461	21.4222	22.5708	22.8944	26.4676	65.1991	54.6423	45.0228	48.1341	37.0059	71.7526
615	Tspan5	5.91357	7.10666	5.78281	4.2566	4.40598	2.68391	4.56423	3.25046	5.54888	16.6181	17.4145	13.2279	16.5192	11.783	19.8361
616	Ttbk2	1.58295	1.98923	1.26882	0.646932	1.79948	0.862358	0.678547	0.44326	0.680398	2.56419	2.35701	2.32994	2.73974	2.32755	2.6433
617	Ttc21a	0.0174466	0	0.0136902	0.0227611	0.113792	0.0387669	0	0.0350851	0.0582837	0.477193	0.183936	0.240165	0.18119	0.0670083	0.28951
618	Ttc39c	1.45293	1.74684	2.04394	2.08522	1.35985	2.28154	2.00393	2.28266	1.26286	4.2267	5.41154	2.63085	5.3018	3.60256	6.13427
619	Ttc9	1.21394	1.21764	1.0439	0.634919	0.654472	0.520202	0.978449	1.11337	0.911457	10.4649	7.35292	5.22518	6.44697	10.262	10.1044
620	Tubb2b	2.98475	4.77818	4.49301	8.06933	4.32494	3.66587	2.27961	3.52082	4.80106	22.4021	21.7845	16.1558	18.2226	16.5018	29.6035
621	Tubb4a	3.13752	6.57861	5.36632	9.82027	5.28403	6.51034	2.72265	2.42963	5.18712	22.4931	29.4972	23.8339	26.6737	12.067	35.6744
622	Ube2e2	12.8937	16.3871	12.719	9.09589	8.98557	10.4534	12.2516	10.4008	11.4436	28.3392	27.2205	23.7852	22.0407	21.1734	33.1062
623	Upk3a	0	0	0	0	0	0.288204	0	0.140025	0.23047	2.1324	1.58466	2.00579	2.22368	1.95836	4.18702
624	Ush1g	0.0453273	0	0.0175553	0	0	0	0	0	0.025089	0.0518082	0.410349	0	0.588341	0.785667	0.968302
625	Usp18	1.30218	0.868414	1.08276	7.30581	2.9174	4.09641	2.46763	13.1945	8.76469	15.0572	29.969	7.25578	12.514	7.54953	15.207
626	Usp22	15.4736	13.2324	11.4047	11.5812	14.0603	14.931	13.7911	14.5088	14.5405	39.8994	48.4943	29.7654	36.7602	33.2869	52.4529
627	Utrn	11.1922	12.1164	12.2235	4.45322	5.49408	7.88135	7.37492	8.36875	9.2194	17.5287	18.2823	15.0824	15.0096	11.8439	20.5856
628	Vangl2	1.08024	0.786772	0.589467	0.414453	0.679642	0.647207	1.01333	0.991796	1.32771	5.7653	7.05058	4.19341	4.98487	5.86661	7.49898
629	Vash2	0.156403	0.078467	0.177433	0.198086	0.571566	0.215233	0.256233	0.513507	0.499752	3.5133	5.14384	1.36003	2.53127	2.36812	4.30159
630	Vgll4	14.4236	14.7181	15.5907	10.4656	11.2917	11.4011	22.3725	13.2869	18.1225	50.6568	54.1694	43.064	52.3144	38.7602	58.0587
631	Vill	2.6821	3.54029	2.87161	9.63484	10.9516	7.31318	8.38947	13.6899	10.0106	26.8566	26.5692	13.843	17.6522	18.1511	28.0947
632	Vtcn1	2.57005	3.21273	1.68284	0.314996	0.110525	0.061583	1.75806	0.629138	1.59925	7.82374	8.94339	4.2337	5.89746	9.44963	7.68625
633	Vwa2	0.378552	0.227349	0.222195	0.291516	0.416994	0.209134	0.262052	0.484371	0.774869	4.42752	3.6351	3.37161	3.90937	1.77414	4.67374
634	Wdr6	8.41496	11.6693	10.2366	8.16699	6.75004	8.47587	7.35002	6.04215	6.84007	16.4975	17.7469	13.8755	17.2313	13.6782	20.6481
635	Wfdc15b	0.173521	0	0.315292	0	0.224213	0	0.862949	0	0.562109	3.11133	1.71805	2.7639	0.779598	1.15666	2.54077
636	Wfdc18	7.32588	6.41675	4.09888	620.66	131.213	37.733	154.296	214.714	303.67	584.626	1392.27	309.158	799.634	554.24	1739.13
637	Wif1	1.11217	1.85223	1.61765	1.74353	2.61732	2.53966	2.32085	3.36825	26.0424	224.095	321.563	178.334	247.513	125.163	287.037
638	Wipf3	0.715444	0.528837	0.622787	0.271233	0.23875	1.09989	0.0980855	0.325821	0.449362	3.14368	2.67497	1.94753	2.76423	1.53668	4.13454
639	Wnt10a	0.83368	0.187966	0.0233304	0.202811	1.0443	0.13459	0.629202	0.301747	1.85056	19.7253	18.0566	15.9826	16.392	11.6835	27.7415
640	Wnt16	0.36488	0	0.035959	0	0.475322	0	0.0975729	1.29946	0.536723	3.5292	1.25778	2.1412	2.51775	5.46714	3.17441
641	Wnt3	0.101102	0	0.0200708	0.0632179	0	0.109523	0.0807921	0.149404	0.386825	0.93934	1.13677	0.492443	1.05178	0.540438	2.15163
642	Wnt6	1.02147	1.98924	1.2705	1.67166	1.04329	0.509176	1.00318	0.87751	4.33576	36.7996	31.1878	37.5099	34.0829	13.9084	54.6734
643	Wnt7a	0	0	0	0	0	0	0	0	0	0.421428	0.562196	0.203374	0.120788	0.383153	0.993269
644	Xkr4	0.523384	0.473228	0.326788	0.197145	0.0601688	0.250015	0.583152	0.745022	0.518072	0.902106	0.901609	1.28952	0.522335	0.493949	0.542975
645	Ypel1	1.08302	1.10867	0.950745	0.391671	0.515228	1.16079	0.482515	0.958994	1.18213	4.72361	4.98394	3.43775	4.05828	2.59426	6.61698
646	Zbtb38	3.86916	4.52708	4.24555	3.90987	2.78438	4.58738	4.50397	4.40767	4.70465	8.31798	10.2673	7.56905	8.5039	6.89034	9.52069
647	Zbtb7c	1.80005	1.30016	1.00376	2.34941	3.69169	4.1134	2.25992	3.1891	2.59479	6.62877	4.9898	5.56313	5.31021	6.63196	8.28639
648	Zbtb8b	0.0232335	0	0.0184214	0	0.0899849	0.0492025	0.0495704	0	0.100478	1.03448	0.939593	0.502518	0.713087	0.361787	0.742017
649	Zc3h12c	0.456657	0.598792	0.383022	0.191016	0.418127	0.192256	0.386468	0.200791	0.267374	0.825869	0.941413	0.566038	0.713663	1.518	0.621507
650	Zc3hav1l	0.37944	0.330178	0.330724	0.257608	0.534113	0.373444	0.378096	0.462729	0.480712	1.22056	1.38233	1.09649	1.19334	0.742223	1.37827
651	Zdhhc15	1.54623	1.9177	1.75748	2.53538	1.87529	2.16281	1.93648	1.82259	2.52574	5.71547	6.306	3.76677	6.28178	5.48426	5.94082
652	Zfp184	0.117585	0.431318	0.341569	0.152097	0.140351	0.333931	0.196318	0.437536	0.612471	2.13769	2.00092	1.46313	1.79676	1.70809	2.49423
653	Zfp266	5.69295	4.86712	4.56773	3.43828	4.24532	4.02843	4.86581	4.47646	5.42017	10.4362	10.7277	9.13282	9.43849	8.66208	10.7794
654	Zfp334	0.482866	0.594645	0.472225	0.167009	0.343667	0.254892	0.25351	0.402294	0.411585	0.990562	0.90493	0.792246	0.662881	0.494707	1.20828
655	Zfp469	0.197466	0.132326	0.267574	0.436251	0.141334	0.0933902	0.186853	0.34067	0.239286	3.06098	2.58316	2.20082	3.21434	1.67406	4.48296
656	Zfp503	4.65965	6.5098	8.64032	3.62532	3.90273	5.77838	2.8244	2.09916	2.79997	14.1186	9.17001	8.17326	8.98438	11.7777	12.477
657	Zfp518b	0.419779	0.350528	0.595346	0.284716	0.523647	0.332982	0.438616	0.232577	0.379988	1.44099	1.81679	1.03414	1.04325	0.915702	1.61397
658	Zfp647	0.405856	0.470158	0.586662	0.222063	0.305653	0.533415	0.430111	0.568324	0.37453	1.41292	1.26674	0.914369	1.19408	0.796142	1.54461
659	Zfp69	0.266882	0.456684	0.247017	0.380067	0.342705	0.31104	0.0824721	0.27125	0.305909	0.836585	0.618482	0.564001	0.631201	0.491767	0.499927
660	Zfpm1	1.54429	1.49986	0.98845	1.42432	2.06806	0.711652	1.53453	1.4107	1.80116	5.82132	7.78582	2.60261	5.91675	3.39742	8.06122
661	Znrf3	1.97358	1.89428	1.96565	0.680151	1.01561	0.97489	1.29973	1.27136	1.84563	9.20181	7.08995	5.65089	7.91876	6.16434	9.19127
662	Zranb3	0.91832	1.23188	1.21452	0.671381	0.493224	1.11983	1.59996	0.641618	0.691762	3.57524	1.66985	1.83183	2.02919	3.74739	1.8398
663	Zswim4	3.1528	2.93398	2.33432	3.52719	3.75005	2.42997	2.23582	2.57079	2.22957	6.28554	5.21074	5.09081	5.81254	7.00065	8.07674
2. cluster2 (n = 480)
number	gene_name	0week-1	0week-2	0week-3	2weeks-1	2weeks-2	2weeks-3	4weeks-1	4weeks-2	4weeks-3	7weeks-1	7weeks-2	7weeks-3	10weeks-1	10weeks-2	10weeks-3
1	0610005C13Rik	42.3421	64.7767	21.3428	5.57033	25.303	41.3105	30.6079	47.1633	37.0538	0.780873	3.96108	8.28998	1.22428	2.54827	2.37187
2	1500009L16Rik	7.16209	10.3444	6.46438	11.5133	19.8546	23.4885	16.2104	22.6785	11.8168	3.63705	5.86925	5.72719	6.1433	3.97313	2.95275
3	1810037I17Rik	74.8801	95.0383	56.7042	114.187	141.894	190.391	119.671	179.272	141.778	69.4069	73.0709	61.4862	69.5114	77.1176	63.0929
4	1810065E05Rik	28.711	26.1811	30.998	150.134	267.129	6094.01	276.887	828.004	370.4	3.91432	24.1389	24.9367	10.165	11.8016	8.05702
5	2010001A14Rik	20.3872	18.5752	11.0023	8.36031	15.1489	20.5504	17.1324	18.5582	14.455	6.08929	5.20956	5.2698	4.77887	2.95812	8.84089
6	2010001K21Rik	3.19358	4.54366	4.16739	3.07058	11.2221	4.3654	6.82553	11.1037	8.09968	0.872699	1.64954	2.64257	1.88269	2.28957	2.99894
7	2010010A06Rik	1.70519	1.6021	1.47784	0.703062	2.12408	3.1811	2.91535	4.98007	2.72782	0.162532	0	0.370006	1.46929	0	0.367457
8	2200002D01Rik	505.704	754.268	419.691	812.191	1176.19	1474.56	650.398	1036.23	758.844	157.14	207.163	235.328	138.529	183.374	241.079
9	2210016F16Rik	27.3675	30.63	22.8398	44.2812	59.958	50.578	40.4261	49.3562	40.1255	17.8495	20.6287	17.3602	17.1337	16.9296	19.3894
10	2610528A11Rik	338.519	310.034	237.534	590.43	654.834	1516.98	688.162	879.772	573.889	39.1407	112.704	154.342	131.826	113.998	93.5441
11	2610528J11Rik	60.9311	74.5613	48.3749	91.2202	128.203	98.8793	96.6703	107.148	93.6374	34.3826	37.3624	49.5636	38.4399	35.1013	37.9424
12	4833407H14Rik	7.72483	8.02893	4.66895	4.07462	7.88997	4.1023	8.54667	11.1082	7.58596	0.859385	1.56237	2.38364	1.9414	2.67485	1.48485
13	4931406C07Rik	22.2717	32.099	28.4692	41.8131	160.531	295.891	51.4514	44.3035	33.7835	14.2658	25.6127	22.9274	17.3972	14.855	18.6247
14	5830454E08Rik	1.41257	1.6384	1.15926	1.07039	1.3937	2.56656	1.61371	1.89276	2.36327	0.417699	0.746111	0.470291	0.827627	0.494077	0.654977
15	A630001O12Rik	1.17841	1.06002	1.00081	0.818672	0.725241	1.50826	1.29185	1.82807	1.81786	0.203327	0.212245	0.137037	0.554366	0.600512	0.472208
16	A730020E08Rik	0.985064	1.165	0.63152	0.405219	0.473913	0.890703	0.77751	1.92875	0.943472	0.104872	0.139344	0.40215	0.298275	0.126246	0.0640155
17	AA467197	523.376	533.027	253.276	709.622	877.653	531.623	667.601	853.272	627.096	235.608	213.064	320.666	223.206	191.526	212.113
18	Aamdc	28.5235	31.7687	30.3585	25.9383	39.5389	122.842	42.3616	46.2892	34.0266	13.4831	12.2939	18.1338	11.3669	14.2465	14.6823
19	Abcc3	36.3636	35.5173	33.1818	42.619	70.9236	88.2261	59.2154	67.7289	49.247	13.3949	16.8612	19.0602	17.4824	15.2553	18.9036
20	Abcc8	0.705775	0.495643	0.843417	2.8177	1.94203	3.86653	0.691105	0.884207	0.752904	0.322899	0.776762	0.175365	0.0907469	0.104717	0.0956909
21	Abcg2	26.1367	20.3656	17.2512	36.9498	84.1472	68.5275	47.1883	45.8717	30.5348	3.7534	6.60891	13.6955	8.62893	6.6905	6.63537
22	Abhd11os	206.441	296.338	154.62	249.087	349.248	396.571	262.629	353.035	336.403	55.5978	51.4008	98.4023	55.454	53.5537	57.0779
23	Abhd6	11.6552	16.3542	10.029	17.3087	28.0682	67.0861	21.0533	21.6131	17.2593	9.90572	9.70927	9.36249	10.3283	10.1358	10.9199
24	Ablim2	3.14414	2.06954	3.62103	3.31473	5.30629	10.3131	2.7256	4.02685	1.64373	1.6631	1.38675	0.827519	2.28587	1.15123	2.01755
25	Acacb	1.43955	1.75918	2.66582	3.41894	5.68729	7.43623	1.5131	1.63836	0.995171	1.05757	0.706448	0.724907	1.10807	1.432	1.46961
26	Acot4	1.11023	1.38192	1.03648	1.122	2.29466	4.95564	1.98762	2.59983	1.42215	0.492452	0.552895	0.974315	0.327953	0.306173	0.400724
27	Acot8	34.5023	37.8183	32.1686	54.0085	75.2604	70.9373	52.7117	70.7363	50.9166	20.1709	22.4295	19.5823	22.7775	20.0743	20.9869
28	Acox1	54.3213	57.71	39.9127	82.5937	190.63	188.707	83.8044	101.692	59.9938	37.1225	36.9718	49.1711	43.8923	35.4759	44.5695
29	Acp5	143.158	144.342	111.339	183.081	258.841	294.135	247.482	285.124	244.49	56.0841	97.8927	111.996	88.8571	74.8811	88.473
30	Adap1	15.5535	21.9333	15.2947	21.5052	25.8451	49.3245	21.5724	24.3601	16.3905	8.1164	8.35537	9.18227	8.04692	9.04173	8.61547
31	Adck5	52.1092	55.2832	49.2784	41.4563	55.2511	111.913	43.2246	68.7451	37.8021	25.305	26.6503	25.8109	25.7135	25.3754	29.9006
32	Adtrp	41.8037	52.3712	18.2746	48.1737	54.9942	148.13	55.7722	71.818	57.6272	7.15301	6.31723	16.1559	5.85916	7.75743	5.89747
33	Agpat4	35.18	42.1773	31.142	62.0454	86.7155	70.9249	59.6902	78.6484	51.8686	12.5293	17.2462	19.2507	14.5379	12.2757	16.1234
34	Agr2	565.322	656.09	552.61	626.491	1706.92	2043.17	1533.54	2043.47	1665.31	182.223	362.761	430.027	404.949	286.781	436.873
35	Ak2	111.235	115.599	91.5271	237.506	320.809	261.551	176.182	203.573	162.633	74.566	98.5188	75.5912	83.6956	84.1196	80.8978
36	Ak4	3.21207	4.01379	2.57853	19.373	11.4184	21.4774	2.67588	3.7787	3.00314	3.74045	3.16581	2.64922	2.35597	3.87611	5.22241
37	Akr1c12	85.6481	110.937	65.2861	96.0122	112.206	189.331	125.53	128.46	89.8133	33.8255	48.8864	49.391	34.5429	26.8435	39.2736
38	Akr1c13	111.824	143.78	82.1003	101.071	158.739	276.509	159.124	164.925	119.59	34.5156	50.3843	65.5332	32.1838	30.6828	42.9256
39	Akr1c19	62.0797	82.5185	35.5861	58.3326	63.1578	345.456	78.0024	95.5973	73.8797	9.35906	25.0115	30.5264	13.0565	11.5657	13.4074
40	Aldh1b1	69.2696	78.028	64.9061	31.4434	60.1741	169.088	92.9291	71.7654	62.2676	8.4993	18.31	23.8841	14.816	9.98112	16.143
41	Alpi	0.203142	0.0680141	0.105897	0.258586	0.824034	59.5558	0.573916	1.9722	0.370246	0.0383264	0.168483	0.303036	0.0752114	0.129509	0.0852481
42	Amph	0.742266	1.70505	1.27372	1.30413	1.3967	2.31707	0.343535	0.30952	0.397959	0.112893	0.264278	0.367922	0.385258	0.133982	0.186504
43	Apol10a	0.12846	0.0978952	0.352619	1.32453	7.87677	176.247	0.946213	10.1681	2.26088	0	0.130113	0.0977086	0.269846	0.0722902	0.128256
44	Aqp8	254.378	232.991	182.367	132.979	848.971	135.258	522.474	716.658	324.935	1.44983	23.5654	50.2879	14.0846	14.5162	5.94823
45	Arl1	75.7606	84.6961	57.7333	160.189	245.337	172.711	162.451	214.399	145.003	63.6024	68.6915	77.6613	66.9503	58.136	67.6251
46	Asb11	8.2337	8.89178	4.30724	5.68711	6.17294	2.67052	6.9496	8.17128	5.14342	2.04739	1.49079	1.62096	1.68859	1.87902	1.84791
47	Atp5e	549.269	704.862	532.327	802.395	807.966	1089.59	832.081	1127.09	1026.36	314.614	427.919	339.487	285.33	313.032	420.047
48	Atp5j2	566.234	636.165	461.346	721.098	873.141	1161.13	865.606	1036.03	1015.32	272.488	393.226	328.982	306.367	237.068	301.196
49	Atp5k	565.337	707.847	552.149	963.097	959.452	1168.43	854.826	1006.82	1026.27	262.552	397.279	293.23	324.623	350.376	312.591
50	Atp5l	386.607	509.839	334.244	409.45	527.813	712.623	487.005	725.025	593.136	228.344	283.66	219.659	216.76	215.533	259.229
51	Atp5md	421.869	589.302	339.859	509.467	615.407	859.506	549.484	927.81	669.65	301.024	338.028	254.471	217.695	227.642	277.734
52	B4galnt1	2.86958	2.8022	2.76265	41.5378	9.31264	106.619	10.5	21.4457	15.5567	16.5221	14.9905	13.8147	15.6825	24.9058	15.3958
53	Bdh1	65.0815	75.7421	57.4637	51.7393	83.0339	125.162	90.3033	64.4862	58.8438	29.7284	32.8385	40.2617	33.3326	34.9708	37.7765
54	Btnl6	17.3308	15.0482	9.28625	17.3035	57.7753	66.4015	30.3456	22.3976	16.0224	2.84275	7.36257	11.8786	5.68553	2.62393	2.94801
55	C1galt1c1	30.7362	35.061	20.6344	32.4646	54.9141	85.9573	51.9276	69.7976	47.0353	21.7007	26.4589	27.7764	29.5134	19.931	29.4479
56	C2cd4b	1.50868	1.41184	1.89284	26.3238	9.13012	26.4564	4.0369	5.36427	4.9142	3.76481	2.96075	1.90204	5.83979	5.14794	5.91535
57	Cables1	16.7257	17.1984	9.92909	7.75761	11.6766	19.306	15.1093	23.0516	12.3351	4.28222	8.50286	7.73142	5.3853	4.54958	6.59318
58	Calml4	157.553	204.613	146.833	133.985	274.19	350.254	265.335	312.939	256.728	41.0701	74.0782	83.1062	55.9437	50.9783	68.7972
59	Car2	466.626	603.066	418.47	176.677	818.106	433.436	516.002	596.039	355.091	51.8973	116.539	164.94	54.2971	65.0873	63.414
60	Car4	745.966	790.527	440.558	684.339	2822.83	485.21	1221.84	1275.68	706.277	6.51805	62.3911	107.479	23.4255	25.5618	21.7085
61	Casp1	86.0246	87.6911	61.0738	56.0404	142.146	174.704	126.234	152.961	112.015	34.4675	45.9923	46.8722	39.9535	32.4796	35.764
62	Cbr1	195.365	222.101	158.149	150.77	244.947	411.467	401.263	360.997	274.211	52.1589	76.8015	89.6483	65.9771	53.7972	76.4345
63	Cbr3	26.7638	38.7977	24.3491	20.5558	30.1446	56.3142	123.147	63.1535	52.1262	3.96544	6.30294	9.44778	3.91775	6.735	3.69511
64	Ccdc28b	24.2331	23.7661	22.9657	18.9291	24.7186	22.7708	21.6813	33.0889	22.0839	7.98557	9.21749	9.67037	9.05688	11.0803	9.96455
65	Ccdc68	26.8842	28.9432	15.5451	36.1647	45.5905	43.2659	36.3766	57.4571	45.2918	21.004	19.016	25.1509	16.2589	14.7628	16.6652
66	Cd160	0.164094	0.253858	0.0729165	0.346023	0.626716	1.40062	1.66323	2.19148	0.986239	0.270167	0.0969824	0.0817434	0.296318	0.0845712	0.353393
67	Cd3g	1.53506	1.86907	1.22543	3.96407	2.54516	4.47506	5.37626	6.02164	5.85213	4.02128	3.60425	3.0202	2.73432	1.42303	2.39503
68	Cd7	0.756154	1.02898	1.0364	2.77868	4.08161	13.4551	4.73568	5.97233	4.8496	2.15419	2.46026	2.35393	1.73044	1.2093	2.63053
69	Cdhr1	0.790997	0.646674	0.605828	1.75921	2.45421	2.12883	1.2934	1.36676	1.07399	0.376837	0.256193	0.611001	0.348942	0.646547	0.245832
70	Cdhr2	74.3047	63.8273	47.4618	81.7039	169.833	211.536	115.034	125.345	77.2554	26.3035	32.5725	44.8137	30.8934	23.8441	33.0048
71	Cdhr5	245.444	225.454	142.514	322.322	539.726	561.978	326.764	373.677	241.336	106.437	112.045	171.479	119.854	93.5694	136.219
72	Cds1	57.2628	46.4572	35.8925	66.9302	113.182	77.3613	66.8082	64.6803	51.2233	20.2321	20.4735	31.7479	27.5387	20.8679	23.6427
73	Cdx1	203.678	237.287	162.984	293.472	260.101	392.226	330.66	338.105	307.03	67.4264	111.81	120.822	84.275	59.5666	102.503
74	Cdx2	1.21533	1.64074	8.3906	24.4562	27.5321	294.115	28.3034	60.3772	22.7532	3.83497	3.62705	3.76744	4.22731	3.38018	6.10607
75	Ceacam1	249.616	221.811	140.659	440.835	731.873	1225.91	461.046	475.329	269.745	216.905	200.038	300.922	221.242	241.66	204.228
76	Ceacam18	9.15824	12.0479	6.19845	7.44101	13.534	6.3036	7.94581	6.21687	7.21999	0.760852	1.37555	3.40138	1.12527	1.49054	1.71529
77	Celf5	0.533862	0.413182	0.745251	1.3552	2.74703	3.64594	1.14473	2.5289	1.3498	0.363178	0.499449	0.381376	0.321993	0.245371	0.466878
78	Ces2a	47.8721	53.4605	38.0573	29.4411	137.751	503.019	77.0238	54.843	42.5656	1.29825	10.0925	19.2327	7.90408	7.15637	5.75999
79	Ces2b	2.2363	1.8025	1.77311	1.46836	7.03625	11.4091	5.49814	3.13084	1.90106	0.433945	0.613661	0.658633	0.768254	0.782403	0.274766
80	Ces2c	92.8283	109.097	59.3331	59.4582	262.796	391.277	193.604	161.331	98.7764	3.12213	15.9227	33.9809	14.8028	9.72027	9.03106
81	Ces2d-ps	0.0502444	0	0	0.180984	0.255851	0.10566	0	0	0.106423	0.0587952	0	0.0659935	0.0583003	0	0.0638277
82	Ces2e	28.1886	20.7102	23.5484	110.543	191.902	412.299	129.256	132.765	82.0571	3.59636	13.9295	28.4528	18.6923	9.63686	11.7003
83	Cgref1	9.55946	11.7725	9.23384	16.4578	34.2703	115.156	32.0344	55.2167	39.5994	4.04332	9.97761	10.5672	9.81634	9.31635	11.5588
84	Cgrrf1	23.5936	32.5925	18.9332	19.7312	26.6496	33.5758	26.4952	35.4643	22.3505	10.267	10.263	14.3277	12.5757	10.0952	12.4531
85	Chchd7	65.9901	78.1426	62.8348	58.2288	85.2083	104.53	78.1159	96.7243	84.6589	22.5624	33.2067	33.2911	23.368	22.2992	29.6402
86	Chga	19.8874	29.2411	26.4442	69.5704	81.1982	95.9927	47.1505	50.508	38.8019	1.3108	7.81637	12.3776	6.90417	8.09514	5.32522
87	Chgb	21.8165	28.8092	21.0471	66.0324	86.612	72.6642	54.5276	51.2305	47.7874	0.956531	11.8048	16.4442	10.1832	9.53241	7.9182
88	Chrnb4	0.718876	0.888679	1.35169	1.91962	1.49081	4.38538	0.500538	0.658645	0.449907	0.226224	0.152777	0.455807	0.493059	0.225332	0.421214
89	Chst4	4.33952	4.55794	8.7457	29.8279	55.5222	24.0708	26.8651	28.4855	22.3123	3.73997	7.44982	10.3978	7.31783	4.99967	8.59866
90	Cisd1	80.6415	101.963	69.8295	95.6821	132.585	187.553	105.547	126.33	104.717	35.698	46.0908	41.5656	42.2349	39.3384	45.718
91	Clca4a	34.682	33.4912	10.0102	115.3	333.371	137.2	101.1	140.986	117.338	23.6519	34.5068	76.6139	25.6704	23.702	19.7634
92	Clcn2	50.4812	57.9065	48.1413	69.428	142.79	124.489	83.6722	116.027	75.2345	24.5548	27.8141	32.3981	26.6805	19.8302	25.7425
93	Clec2d	62.6975	48.4862	56.1863	83.6227	102.79	204.588	145.039	162.226	117.235	23.4255	32.8578	35.9445	28.6755	26.1333	25.5216
94	Clec2h	87.5481	78.8178	73.4764	206.695	311.439	365.882	314.841	386.977	271.442	31.6458	55.4484	80.116	42.2939	30.6984	40.1925
95	Clrn3	51.2409	66.5367	29.7589	42.4145	88.2005	91.6277	78.9162	88.9356	64.9485	17.1087	21.0252	34.642	19.4045	11.6782	17.4242
96	Cmbl	46.3725	45.0802	35.91	34.643	56.6068	93.806	48.9682	57.2479	37.588	8.19792	7.70637	14.7921	11.0166	8.4966	9.32295
97	Cmpk1	123.227	143.814	77.8591	95.1661	205.069	250.705	206.58	216.848	177.454	64.0513	85.5972	115.792	72.5907	59.3328	70.7551
98	Coa3	97.4414	111.52	92.3909	166.995	174.539	272.925	158.503	195.761	171.458	58.9001	87.6805	69.0362	65.8542	69.3623	89.0718
99	Coprs	14.463	17.9012	11.9696	21.0689	21.5447	32.3113	16.8628	22.945	18.9143	7.1003	8.93588	6.80253	5.56027	6.28236	10.0319
100	Cox14	136.987	162.766	122.717	217.583	238.874	298.572	207.133	271.596	243.179	75.9025	105.524	78.1944	78.927	82.6096	99.556
101	Cox6a1	1092.75	1276.35	987.938	1620.31	1878.59	2105.67	1663.45	2151.73	1836.62	462.694	662.313	575.056	484.205	528.095	646.178
102	Cox6c	957.785	1208.35	876.211	885.955	1266.63	1534.87	1145.14	1636	1371.57	380.859	471.829	449.799	399.941	360.635	421.125
103	Cox7a1	114.528	129.174	104.585	48.2881	156.185	115.367	166.1	215.373	217.729	27.1697	39.3021	35.909	33.3329	22.8332	22.2906
104	Cox7a2	500.679	607.887	460.343	592.609	753.3	886.202	663.151	891.98	739.059	200.547	274.617	246.463	236.579	212.344	236.122
105	Cox7b	502.132	513.163	488.393	414.809	754.873	865.371	726.962	824.132	609.723	170.155	262.723	216.391	187.228	199.327	181.499
106	Cox7c	577.148	745.85	443.509	714.679	809.632	946.557	716.829	1087.69	868.005	277.642	376.51	296.124	266.982	254.866	323.822
107	Cox8a	1288.63	1715.1	1214.4	1615.22	1848.24	2340.99	1859.47	2459.99	2148.84	588.69	771.534	688.993	645.661	600.228	754.704
108	Cryl1	88.3962	92.3641	74.5687	73.6504	114.454	146.729	99.7835	98.6859	79.5673	13.1821	22.3608	31.6797	21.4473	21.7891	22.8621
109	Cth	33.4026	26.2867	26.5072	19.8062	32.4921	89.1119	48.5106	45.0093	46.0269	4.25235	8.75702	13.0203	7.22219	9.90542	5.51285
110	Cutal	33.2457	29.6282	22.1499	32.9903	68.8594	47.5733	48.3884	57.5839	43.6688	9.67453	11.9366	21.0424	13.881	11.4684	16.3543
111	Cycs	64.573	104.83	47.9638	133.412	187.013	201.155	122.004	168.63	137.084	54.2657	55.5884	51.9075	52.1015	44.8213	53.2461
112	Cyp2c55	92.3685	138.297	122.299	11.4273	165.835	3066.97	102.141	91.1013	36.9279	1.06874	6.47583	8.47551	2.95832	7.14658	1.29319
113	Cyp2c65	2.57474	5.86119	2.96849	2.16357	5.20314	323.545	2.17369	4.89546	1.75884	0.106189	0.548666	1.27322	0.739611	0.377718	0.53666
114	Cyp2c69	0.630115	1.63957	1.53726	0	0.335953	1.1322	2.49144	2.37353	1.68636	0	0.105363	0.13243	0.0609257	0.0734059	0.0630916
115	Cyp2d22	15.8577	12.5512	15.6874	6.30648	20.0413	24.5843	9.91994	8.87987	5.99527	1.3084	1.41599	3.98874	2.22124	1.62103	1.42938
116	Cyp2d34	171.898	188.646	139.836	177.716	456.694	137.088	282.813	359.416	206.547	33.1193	54.6746	82.2669	49.2521	39.5968	42.41
117	Cyp2d9	9.50173	9.52457	9.91949	31.474	84.3909	17.0939	49.395	51.1671	23.9284	0.739057	3.0748	6.03814	2.52378	1.31197	2.44729
118	Cyp3a13	51.1826	58.5044	23.8613	14.0283	63.8621	100.595	42.4151	51.0015	29.9327	3.27619	8.18713	16.8272	5.55537	8.26898	4.5829
119	Cyp4f14	14.3845	16.2519	12.3978	12.0368	48.5469	110.367	43.5974	46.645	28.0237	0.577633	4.13643	9.90363	3.37139	2.97774	4.03281
120	Cyp4f40	10.1778	6.87818	8.84381	30.8795	37.442	59.1601	23.9859	32.8718	30.5859	3.4573	11.2026	12.9261	11.2368	6.88133	7.92212
121	D1Ertd622e	23.8482	29.7644	13.5816	29.9274	44.2472	56.9206	34.9728	43.4725	32.5785	19.9171	20.5599	27.9063	25.1455	16.9748	20.7577
122	Daglb	3.15109	2.81595	2.80699	7.57307	8.44221	19.6173	3.83949	6.10292	4.79298	2.57344	3.42805	3.07363	2.97241	2.94024	3.82209
123	Ddx60	1.47627	1.34598	0.724433	1.91068	1.71146	3.02702	3.61567	6.0105	4.64651	2.48228	3.52036	2.48407	1.78617	0.687769	1.41052
124	Decr1	23.5086	28.4675	22.4134	24.104	42.6187	47.7455	33.4875	31.993	29.803	7.70984	12.9175	13.6748	11.2669	9.37587	11.2908
125	Derl3	0.538402	1.72506	1.0724	0.825439	1.09742	1.72639	4.09998	5.93394	8.26249	1.38689	1.09689	5.45285	2.03493	1.32531	1.69978
126	Dgat2	20.0322	24.0934	14.762	77.2409	81.3337	104.071	48.7809	100.638	51.5627	37.1614	31.2125	40.2473	31.8654	34.2509	39.4602
127	Dhrs11	59.1499	72.8748	50.2741	44.7317	114.808	125.321	91.5943	93.0085	65.5415	10.4302	17.925	26.4824	15.4328	14.4248	14.4637
128	Dio1	63.7249	77.7184	37.3507	18.3496	60.0734	78.6851	89.6243	75.7127	58.3713	6.42217	12.8458	20.5826	9.60909	4.407	9.76785
129	Dmgdh	0.0244276	0	0	1.19335	0.673163	1.07082	0.209268	0.390709	0.0791568	0.0279436	0.0246717	0	0.0276745	0.0990199	0.0611995
130	Dpep1	7.66906	7.23716	23.3309	6.64121	30.5977	265.212	29.2597	42.5855	18.7136	1.06064	2.62242	2.88361	1.88824	0.9546	1.38635
131	Dpf3	0.507975	0.527472	0.799592	0.759242	1.6869	1.6045	0.565205	1.09689	0.436404	0.186934	0	0.0915568	0.27208	0	0.300461
132	E230001N04Rik	0.553241	0.782303	0.50247	0.655498	1.12244	2.49275	0.254064	0.784115	0.430716	0.0455686	0.0798137	0.0392931	0.13614	0.0820592	0.0402476
133	Ebpl	4.51351	5.29318	5.28328	3.69854	4.00637	5.94028	5.96385	6.60953	6.79626	1.37738	2.71588	2.88844	2.17961	2.00734	2.43277
134	Ech1	138.813	160.939	136.707	112.443	144.667	307.823	152.592	181.63	150.366	51.3431	50.1251	58.7971	55.0814	53.0255	61.909
135	Edn2	4.08224	5.07923	5.22321	2.38502	5.2323	30.1923	6.35594	5.71087	6.5699	0.481191	0.527639	1.44054	0.841385	0.543638	1.11552
136	Eif4ebp3	111.59	109.214	99.8986	152.583	268.886	271.528	195.776	208.923	163.162	10.3125	29.3711	35.8772	25.497	21.9179	20.8541
137	Emc9	12.0734	9.66892	9.75084	12.5613	10.3141	7.09519	10.3397	13.078	10.8383	2.53999	3.62662	3.06833	4.21423	3.95578	4.08791
138	Entpd2	14.436	13.1373	15.4898	15.9377	17.2353	22.7499	15.9754	17.3678	12.762	4.14033	4.34483	6.5685	5.11045	7.00818	3.9664
139	Erich4	0.785142	0.309412	0.618637	0.723547	1.98499	14.313	3.18994	2.96513	1.76929	0	0.253558	0.845072	0.567953	0	0.112684
140	Esrra	74.1258	78.714	50.1725	112.649	131.826	161.048	104.898	115.936	96.8141	51.8274	55.7932	54.738	50.4202	39.45	54.1434
141	Etfb	141.337	148.443	123.403	198.012	210.346	370.046	208.499	234.011	213.082	67.0619	78.8731	72.7997	70.5902	69.8329	89.5148
142	Etfrf1	27.5817	28.0576	23.5606	17.8	29.7589	25.6352	25.0868	29.2695	25.1136	9.09224	8.47078	12.0263	9.93466	8.56755	9.3767
143	Ethe1	152.709	165.333	128.719	198.775	314.596	595.232	261.529	342.78	228.723	23.8889	46.3401	66.2916	39.1563	41.8987	40.7043
144	Fa2h	29.197	25.9171	17.2678	58.9277	105.349	120.357	61.5939	91.5353	47.3096	9.10436	14.6559	24.9529	12.912	7.57583	9.81424
145	Fabp2	7.07976	8.42864	12.217	3.32989	18.3751	614.78	21.355	69.2037	26.6971	0.407492	2.51781	3.00328	1.59704	3.06133	1.52979
146	Fam162a	140.673	146.827	117.7	210.221	217.868	789.535	165.098	228.137	162.727	87.6439	103.141	72.3961	86.8842	118.251	86.2109
147	Fam189a2	16.7491	23.1558	14.9857	4.84436	19.8282	34.0017	14.2784	18.1021	10.8265	2.31039	1.88801	5.59561	2.30423	1.67683	2.96977
148	Fam3b	30.4767	37.4991	20.1438	148.928	253.372	265.579	136.627	201.932	131.977	23.5106	27.6333	36.782	30.5871	26.5947	31.9203
149	Fas	6.73783	8.11911	6.24026	12.258	15.3518	16.5852	8.39825	9.80609	9.64638	4.79222	3.70126	4.6076	5.67676	4.75943	3.90857
150	Fbxl15	5.85105	9.95724	5.90468	9.45813	8.00199	10.9775	7.00801	12.2769	7.52175	4.35722	3.5877	3.73507	4.80915	4.03228	5.90654
151	Fbxo25	37.1758	47.1311	26.6496	31.622	61.8173	70.3462	55.1024	68.0131	40.6324	11.2818	16.825	19.1238	15.3125	12.1645	15.1485
152	Fcgrt	52.5289	55.8755	44.1428	42.2421	47.5132	96.9806	49.2859	56.8307	41.1215	13.8646	16.796	24.6954	15.8304	13.9657	18.3606
153	Fez2	20.6593	27.5661	19.4824	21.876	26.4708	34.9586	20.2193	23.3104	17.8948	11.6502	9.98672	13.6264	11.5178	9.57317	11.8971
154	Ffar2	0.865664	0.73627	1.43561	5.71312	5.97737	16.823	5.78948	8.50026	6.03744	0.682544	1.52825	1.08956	1.81446	0.912694	1.86043
155	Ffar3	0.415418	0.616361	1.0261	0.872203	1.6205	2.91408	0.661367	1.63658	0.733069	0.119661	0.157426	0.273427	0.0599173	0.206818	0.210582
156	Ffar4	7.91614	6.03124	4.93106	13.0986	41.5116	60.2745	36.495	37.4322	28.1596	9.4377	13.1143	15.4406	18.8001	8.96343	18.8466
157	Fkbp11	2.0564	4.96772	3.98576	16.5527	16.2451	29.9925	14.9605	25.2013	18.5337	5.99673	12.4448	7.34586	9.207	7.35955	11.9839
158	Fkbp5	24.5564	23.7578	13.3321	41.2695	53.4229	86.5365	12.8754	17.1069	10.6231	5.76238	8.00665	14.5848	5.8812	5.15754	5.63662
159	Fmc1	81.6816	94.5205	70.5746	69.9744	76.6208	120.497	97.5237	128.657	101.607	36.5564	43.593	35.5705	36.4484	36.941	44.7069
160	Foxd2	2.60688	3.21322	6.37432	20.8687	27.8255	46.8948	19.66	25.8952	14.8185	0.390064	2.55201	1.3369	1.66604	0.399665	0.675506
161	Foxd2os	4.16847	3.82796	6.76312	7.51866	11.5096	33.2957	11.4277	13.9521	7.98465	0.297684	1.51576	1.21557	1.08252	0.700872	0.779838
162	Foxo6	0.846172	2.29128	1.07863	1.45759	2.02593	3.18109	0.942427	1.30982	0.679583	0.631809	0.599713	0.50081	0.347029	0.521455	0.550521
163	Frat1	5.49039	8.68491	5.97203	4.35722	5.26022	9.2553	11.8849	8.20336	6.21627	2.09446	2.68852	3.26905	1.87812	2.37482	3.04581
164	Frat2	10.8913	17.559	13.4999	9.56581	8.02848	19.2137	21.6113	18.1415	18.784	3.07705	5.35056	6.5317	4.5164	2.99966	5.98951
165	Fsd1l	1.95868	2.0045	1.65638	1.17236	1.95979	2.07114	1.70332	2.27988	2.35493	0.799547	1.01024	1.23765	0.959143	0.842122	0.61969
166	Fuom	54.0645	58.3108	41.0876	48.6844	53.718	116.356	58.9983	72.8306	69.5866	12.5961	16.4028	16.633	15.8391	14.0942	13.2219
167	Fyb2	0.0708258	0.137789	0.133073	0.953198	2.11493	4.78705	0.836647	1.63698	0.579448	0.679201	0.239301	0.855518	0.456961	1.06857	0.730956
168	Gad2	0.252894	0.25942	0.181416	0.146	0.190446	0.158268	0.794415	0.957569	0.842422	0.597369	1.08481	0.745453	0.648838	0.180586	0.680764
169	Gadd45a	29.0184	52.5979	28.3668	48.1678	101.54	65.6703	47.1454	54.3553	48.9173	18.7809	22.4141	19.3504	20.9279	25.7296	26.9192
170	Galm	28.1739	29.2262	21.6559	11.6206	23.8538	34.8617	25.3759	19.974	18.6164	3.96764	7.43936	11.4543	7.98962	6.37453	6.94308
171	Galnt12	15.4233	14.898	12.9214	35.3646	59.128	81.4777	41.8486	72.6642	49.1156	22.7439	24.2585	27.0139	25.0365	22.2353	28.1111
172	Galr2	0.863234	0.689022	1.09925	1.2114	1.214	2.05946	1.26281	0.970707	1.0102	0.369842	0.223605	0.298476	0.355444	0.170523	0.198264
173	Gchfr	11.9228	9.21976	4.878	26.9626	44.3502	32.3032	33.1542	57.2882	31.1122	4.19925	6.29547	9.92353	3.04363	6.07064	6.21465
174	Gfra3	1.03269	0.616278	1.24766	1.24765	0.883109	1.38349	1.46436	1.50186	1.27474	0.0875914	0.494836	0.247897	0.174484	0.0982809	0
175	Ggt1	1.75035	0.300937	1.25881	43.0448	15.3258	119.487	9.42966	17.2411	11.9593	4.78367	3.9587	5.32849	4.22264	3.94538	3.62604
176	Gipc2	131.407	143.88	103.005	112.85	173.073	288.44	180.024	197.068	153.076	50.464	61.7025	64.6062	53.3751	46.4174	56.6126
177	Gm10053	1.70658	1.77126	0.656608	1.85367	2.48348	3.88287	2.70979	2.58525	2.69115	0.83024	1.7295	0.760236	0.470666	0.285403	0.962841
178	Gm10463	0.419362	0.259371	0.248061	0.382672	0.337409	0.44248	0.196894	0.572331	0.224633	0.0904721	0.131741	0.135214	0.177543	0.243098	0.0640662
179	Gm10522	2.09387	3.22134	0.380839	1.72383	2.72285	1.41303	0.865496	0.612034	0.581363	0.360896	0.153846	0.406075	0.178336	0.104158	0.365794
180	Gm10767	1.09022	1.79507	1.18918	0.333741	2.00125	2.00208	1.47488	2.15562	2.13319	0.439079	0.494587	0.738103	0.416095	0.380217	0.586114
181	Gm10925	18.6833	21.4038	19.4371	19.8371	20.7139	23.5437	17.6977	42.5096	13.4367	12.5796	14.5047	17.731	10.1637	15.6132	11.4144
182	Gm11808	24.9317	29.5608	28.6855	21.3776	24.6959	28.7389	32.9076	40.2649	35.0513	9.24204	15.3612	16.4338	14.3247	19.2557	17.0574
183	Gm12056	0.486303	0.40423	0.0554308	0.655414	1.52666	0.896143	0.752781	0.819169	0.735146	0.159036	0.137333	0	0.158667	0	0.0832667
184	Gm12454	9.66692	11.0091	9.90687	8.14014	20.5422	18.4505	13.7504	19.0138	13.8797	3.43922	4.27105	3.78534	2.74781	4.82774	3.93209
185	Gm12551	8.60032	6.40606	3.28599	6.24855	11.5443	8.26258	9.75312	17.8087	9.84162	0.787709	1.91604	1.75378	1.53898	1.12969	1.23442
186	Gm13341	23.4209	29.4337	15.4103	28.9348	23.9648	35.0028	21.6619	60.0313	16.8022	12.7123	16.4827	11.2807	8.79491	11.9091	11.9674
187	Gm15133	2.86496	1.84648	1.81473	2.23241	2.2424	3.05323	1.4599	3.19102	3.13264	0.428274	0.650437	0.96321	0.670185	0.486479	0.332647
188	Gm23935	0	0	0	0	0	0	0	0	0	0	0	0	0	0	0
189	Gm28437	17.2382	19.3671	18.455	12.3574	11.628	21.2524	22.346	38.4968	13.7471	10.0861	10.2305	9.75427	7.94699	8.08678	6.96291
190	Gm28512	6.97453	5.9788	4.13081	6.43149	8.34707	9.57594	5.39118	4.66884	2.11771	1.35041	1.74744	3.5332	1.96041	1.36964	1.39437
191	Gm29216	24.1929	37.0301	26.529	21.307	24.5334	36.58	30.6343	52.9412	26.1458	15.696	13.7775	14.8132	8.47425	12.4845	12.806
192	Gm32540	0.725558	0.591787	0.60017	0.154896	0.656291	0.816195	1.14043	1.43503	1.00612	0.148155	0.042809	0.110076	0.145247	0	0
193	Gm32742	0.270972	0.379329	0.366729	0	0.0123244	0.0413316	0.311604	0.376108	0.235059	0.222274	0.145124	0.235576	0.265146	0.116184	0.273559
194	Gm3336	13.51	11.7155	10.3478	26.8612	53.6476	42.1778	20.1542	30.3592	18.9494	5.22857	6.45961	9.78121	6.27269	5.50604	5.42988
195	Gm37373	0	0	0	0	0	0	0	0	0	0	0	0	0	0	0
196	Gm37844	1.65761	1.47647	1.13375	1.12527	1.7731	3.11532	1.55051	2.05487	0.983685	0.505469	0.386754	0.868121	0.426583	0.478846	0.839146
197	Gm39132	3.01151	2.54422	0.191856	1.50661	0.634229	1.9856	1.05709	1.98796	1.3547	0	0.254277	0.662626	0	0	0
198	Gm40348	3.40321	4.68486	2.30347	1.41464	5.94898	4.52632	4.85011	4.20784	3.93438	0	0.47174	0.603561	0.264254	0.628657	0.305962
199	Gm43205	0.105642	0.720944	0.346699	0.0584592	0.473881	0	0.288323	0	0.373719	0.185273	0.261582	0.131892	0.1857	0.298705	0.0608108
200	Gm5159	0.189785	0	0.101452	0.684275	0.929056	2.69857	0.2823	0.375393	0	0	0.135022	0.358394	0.152772	0.177447	0
201	Gm5485	302.628	320.09	244.177	90.1964	251.536	539.616	340.422	384.041	288.391	6.23794	39.7209	72.542	28.8449	20.7542	17.66
202	Gm5547	1.11604	2.6866	1.11354	1.24718	0.308832	0.511362	2.6204	7.87201	7.79599	1.35218	2.77828	3.82325	1.25945	0.679868	1.2811
203	Gm6204	16.725	19.2322	15.7224	17.04	13.3951	10.0789	23.0027	27.7721	27.1812	4.75798	7.31666	5.35535	4.07823	6.69916	7.25999
204	Gmds	104.507	108.079	90.7478	203.801	252.061	331.035	212.522	254.759	247.935	46.0768	77.2638	82.0909	73.1923	56.5483	85.5363
205	Gmfg	24.6951	32.3329	23.5239	54.1347	50.2416	40.3069	42.749	55.9494	61.1161	10.0126	17.4755	15.7371	16.2378	13.4124	13.4417
206	Gpat3	1.04479	0.897014	1.49978	6.57595	5.68303	18.0173	1.4531	3.42123	0.978699	1.60147	0.542913	0.909511	0.593724	2.1901	0.739315
207	Gpr160	7.63233	5.51402	8.67721	16.1348	23.4928	32.3716	15.6186	17.9919	13.6592	3.04057	4.86962	4.64385	4.58168	6.7743	4.22606
208	Gpt	12.8484	15.3224	13.5427	17.4628	28.6114	117.249	26.6534	29.8844	17.8477	5.25249	6.23832	5.93559	4.14293	8.69126	5.03939
209	Gramd3	11.082	9.859	8.30169	25.6711	31.3056	89.6854	21.7296	25.2755	21.5287	9.1774	13.9243	9.92127	12.5493	10.9966	12.1999
210	Grtp1	61.5829	66.5284	49.5619	61.0313	87.1747	84.0092	89.1443	99.2091	82.1034	22.7891	22.2534	31.6534	23.1419	16.9997	27.1144
211	Gsta1	5.2907	10.1639	4.90807	13.4226	25.8421	32.5154	10.249	14.9584	15.0339	2.88221	2.98059	3.48863	3.25551	4.35028	2.46374
212	Gsta3	21.6865	34.2089	23.8972	18.4683	9.76503	18.1839	63.7547	42.3548	52.7954	14.9745	24.5292	21.4929	18.5692	20.6169	26.9871
213	Gstk1	27.7109	25.406	27.2904	54.614	51.9298	144.933	48.4439	65.2607	52.9845	12.4046	15.5417	12.035	16.9712	14.0922	13.6463
214	Gstm2	67.9633	60.0453	68.9468	34.3953	59.8563	68.4146	83.4193	65.7404	66.1927	9.99008	17.2868	24.4788	21.9595	23.0775	16.5026
215	Gstt3	32.8393	32.9354	30.4387	27.4111	49.6822	43.0274	42.7497	39.562	28.705	10.6641	12.388	16.274	13.2033	12.5131	11.9092
216	Gt(ROSA)26Sor	27.0673	34.0381	24.2854	25.3165	31.6286	54.1063	23.4194	49.153	33.0269	19.5429	16.689	15.3647	14.6753	15.6652	15.8262
217	Guca2a	274.931	340.234	346.447	172.39	788.524	3347.59	541.837	1061.34	545.065	61.9881	108.858	85.6206	87.4685	82.4222	153.012
218	Gucy2c	31.9958	35.6242	26.2292	43.7001	67.6774	100.667	58.4379	54.6145	43.8435	12.8247	23.606	19.4934	19.2593	13.6681	22.9105
219	H2-Q1	9.79606	8.28235	3.80155	4.18457	12.4875	22.8265	6.28831	9.31031	6.00654	1.13305	1.95578	1.83935	1.24318	1.15606	1.21386
220	H2-T3	0.134576	0	0.158885	0.165301	0.173637	69.6289	0.257314	0.773866	0.156602	0.152782	0.0687668	0	0	0.172607	0
221	Hadh	156.431	143.402	124.489	113.553	157.658	310.03	177.566	173.485	145.916	52.1634	67.7885	71.9821	60.0599	55.3594	64.6529
222	Hck	0.708509	1.0773	0.861863	5.74581	5.57396	14.5056	3.59024	3.71043	4.27291	1.95468	4.08316	3.85952	3.71307	2.27532	3.86689
223	Hdhd3	15.2009	27.6215	12.7124	27.7351	49.9249	36.0475	35.8867	35.5718	25.0236	6.66643	9.91373	9.45584	8.47771	7.77459	7.99813
224	Higd1a	100.905	121.956	83.8755	152.851	241.895	556.821	135.899	259.003	168.17	43.2829	61.3235	50.7842	40.4836	53.7215	39.9156
225	Hint1	838.364	1149.59	739.096	778.32	820.532	1022.44	914.919	1240.9	1052.08	335.488	439.4	362.434	304.676	333.454	383.228
226	Hint3	27.7974	30.9102	26.0704	24.8642	41.6249	67.6844	33.9857	39.3334	36.7737	10.294	14.6534	15.6934	12.9615	12.1746	16.4409
227	Hkdc1	0.320797	0.709044	0.210453	0.690057	0.613715	39.2834	1.10107	0.824315	0.594172	0.068591	0.204153	0.0985709	0.06574	0.155371	0.253962
228	Hmgcl	34.3943	41.6021	33.593	58.8097	62.7818	134.621	57.6867	64.9263	49.0543	19.0777	22.3214	21.8734	23.811	19.2855	23.2729
229	Hoxb4	1.88625	2.52692	2.21504	3.27168	2.27346	8.81338	0.833668	1.07674	1.1362	1.24601	0.62847	1.252	0.865459	2.14262	1.17767
230	Hpdl	4.1561	8.21304	4.84695	4.62267	7.62346	5.07704	5.35714	5.89723	5.98394	0.687957	1.99604	1.6654	1.75895	1.66437	1.31609
231	Hpgd	134.651	165.629	82.2598	37.3057	100.262	248.85	124.138	128.757	99.1721	12.6238	19.0566	45.7303	20.4465	22.0337	16.7668
232	Hsd11b2	131.873	115.137	103.775	105.142	272.639	291.831	301.227	307.55	230.422	7.67113	40.5277	68.2862	43.6739	22.399	32.6184
233	Hsd17b2	59.2774	73.4367	53.0736	54.7134	151.991	182.436	115.88	122.11	86.0117	20.5552	22.4082	37.5729	24.8839	20.0982	25.6289
234	Hsd3b3	8.47653	9.26789	11.3729	9.7211	37.0003	337.169	40.3779	54.331	26.9656	0.501238	3.40519	5.23497	1.77007	1.88204	1.21152
235	Ifi27	127.938	134.422	124.913	104.787	124.787	81.6082	163.671	187.632	167.233	51.9107	62.1046	44.1222	41.248	45.6314	38.2015
236	Ifi27l2b	70.0437	61.5175	47.545	73.9581	95.2744	162.632	128.622	248.391	156.892	36.76	72.3979	44.9939	38.7067	30.9075	37.8502
237	Ighv1-53	1.36001	3.51464	2.87345	0.827138	0	7.01075	82.0933	33.9333	161.822	16.9476	13.4622	47.92	50.9958	5.25687	7.89581
238	Ighv1-58	0	0.735232	0.278671	3.9598	0	1.47591	84.3887	3.72677	22.5611	0.434197	2.22965	2.97913	1.67213	1.52056	0.483289
239	Ighv4-1	5.25439	0	0.634393	0	1.03718	0	5.36808	4.82693	10.3008	0.937724	1.61863	1.08595	1.86411	1.88127	0.363808
240	Ighv5-9-1	0	0	0	0	0	4.14985	60.5918	4.0715	22.9819	0	0.272983	6.73741	1.22917	3.27864	1.36599
241	Igkv1-122	0	0.631858	0	0	0	0	3.67547	13.9702	138.683	0	9.29673	21.7489	0	0	0
242	Igkv13-85	0.417533	0.847413	0.654476	1.4738	0	0	24.6639	4.30502	71.9373	1.95938	7.18484	13.6542	1.88763	0	1.00832
243	Igkv4-57	0	0.69182	0.483596	2.38341	1.28677	3.39023	21.5135	8.97517	34.2084	1.96442	4.38273	7.15185	11.7237	1.33357	2.5263
244	Igkv4-57-1	0	0	0	1.71745	0.752526	2.36501	8.66884	2.94175	222.999	1.35344	0.874114	4.24806	13.5665	4.66954	0.735048
245	Igkv4-80	0	0.692862	0	1.20362	0	1.36774	4.6596	11.0917	71.5087	0.785296	1.69033	36.8161	0	1.34404	1.6987
246	Iglc2	20.8708	26.0068	7.52736	25.6405	4.39743	11.8068	125.279	79.9704	217.844	71.4487	19.3173	120.545	17.9709	11.0112	12.9571
247	Iglv2	22.5373	11.776	1.33291	0.43853	0.44355	2.00524	106.541	40.269	129.879	33.5499	10.2635	129.739	10.2878	6.94518	8.73043
248	Il18	130.349	90.4471	114.758	257.175	404.683	108.092	199.574	288.353	206.17	40.2162	45.3918	55.3525	42.6506	33.9116	57.4333
249	Ildr1	34.6042	33.9213	29.3049	70.257	128.301	140.278	69.5883	80.3352	57.6867	18.0856	18.7249	27.278	24.8102	19.0147	22.3257
250	Immp1l	41.5521	46.0569	35.1464	35.8484	34.2591	56.2877	44.6255	61.7322	50.5747	21.8542	25.9829	21.6461	19.5074	24.4107	20.4075
251	Immp2l	12.6771	17.1897	9.48277	3.99117	13.033	10.7807	12.6095	6.89232	9.98589	1.84207	2.2201	2.44659	1.90112	4.78023	2.68329
252	Inpp5j	36.2791	35.6732	28.7238	20.19	51.8564	58.1781	38.2104	42.3445	27.4814	9.3439	11.7276	15.3964	11.7829	9.67729	10.9503
253	Irf7	31.2107	33.7974	17.495	45.2604	45.7813	106.952	63.6763	125.815	77.3131	46.2715	53.0723	38.5758	32.6789	22.4294	32.414
254	Isg15	4.98321	2.83471	3.3471	33.0782	30.6354	27.0069	34.6472	132.944	88.1336	29.8728	69.0085	15.6931	20.0261	10.0345	20.9705
255	Isx	0	0.257585	0.500637	25.4092	12.9766	154.981	3.39468	10.1511	5.29097	8.57696	5.01302	5.5364	5.1384	3.74438	7.28142
256	Itpk1	46.7087	50.4155	39.5626	61.2099	77.8786	117.03	64.5745	63.995	48.088	26.7605	26.4527	29.503	27.3667	22.8014	29.523
257	Itpka	2.00828	2.43451	2.2347	1.91475	3.30404	15.4693	4.45127	3.47311	2.22531	0.268165	0.921969	0.902884	0.623458	0.409651	0.325715
258	Iyd	8.52891	10.37	4.82945	5.30661	12.4087	7.0184	8.32393	6.27857	4.27472	1.0374	0.96132	2.70747	1.39874	1.98253	1.72724
259	K230015D01Rik	2.27279	2.6201	3.34875	1.8209	2.59102	2.81904	4.02568	6.11167	4.45429	0.89986	1.95348	2.4988	1.22552	1.24019	1.81656
260	Klc4	55.8487	59.4091	37.6987	70.5049	92.8669	100.993	75.4098	85.3903	70.0393	27.4262	27.3126	38.182	27.7491	23.8218	30.1007
261	Klrd1	0.237603	1.36706	1.39766	1.77206	1.44227	2.39117	3.11235	4.18586	2.57169	1.24038	0.624492	0.439718	1.40289	1.07357	0.447277
262	Krt20	249.826	325.218	104.938	390.298	1170.44	862.302	534.626	688.533	497.343	184.302	150.73	295.508	172.818	189.11	162.513
263	Lefty1	5.87785	10.0046	4.59908	4.4768	6.6659	2.59925	9.4127	9.25363	10.8217	0.640522	1.58262	1.80134	1.14466	0.882889	2.60448
264	Lgals4	3659.76	3996.04	3061.37	4128.32	5926.79	4840.47	4522.39	5745.36	4785.49	1024.59	1442.18	1765.36	1249.87	1155.62	1294.76
265	Lhfpl2	28.2801	29.8655	12.4877	18.4408	29.6284	28.8307	22.6647	20.4109	12.4173	3.02191	5.46624	10.5528	4.78356	2.91497	4.1103
266	Lmx1a	0.31628	0.670212	0.22912	0.508118	1.45634	0.900304	0.849425	0.358379	0.399328	0	0.0539983	0.0687939	0.0307621	0.0362521	0.0668585
267	Lpin2	2.69075	3.33659	2.33807	5.63162	13.5712	21.7707	5.38168	6.34344	3.53189	6.35082	4.78993	5.26112	5.77522	6.08583	5.12805
268	Lurap1l	58.2289	82.0437	46.1077	44.7555	86.2561	91.8894	67.101	83.7388	60.559	23.1672	23.6063	35.732	25.9597	22.4641	28.3062
269	Ly6g2	17.1906	19.1911	9.91517	46.9851	59.5945	28.522	32.0806	42.2714	35.085	7.69328	14.025	10.6575	9.34499	8.56345	11.2685
270	Lypd8	9781.72	10899.7	5200.8	14640.1	28460.6	12642.7	18845.2	23017.1	15414.7	4699.07	4888.96	8027.83	5356.01	3774.3	5512.01
271	Lypla1	53.4164	74.6105	40.4943	46.1749	77.9014	92.2484	69.5273	72.9221	64.4286	46.8835	40.4484	56.0038	48.2441	37.6825	38.5728
272	Macrod2	7.12758	9.12581	6.01072	9.02048	6.94543	19.9062	7.535	12.1876	6.94887	3.37305	2.913	4.68716	2.80997	4.34134	3.64426
273	Maoa	196.879	201.211	126.507	65.3757	237.98	308.042	233.522	208.021	138.514	27.2974	37.7579	67.0558	33.3147	25.9695	28.3962
274	Mapk13	210.578	206.315	179.808	385.942	507.395	384.85	308.979	347.987	271.159	132.08	130.368	134.696	128.162	118.283	156.311
275	Mcee	60.7904	71.2292	61.1611	43.9233	49.3446	82.7596	72.4521	81.8706	72.1215	24.3226	35.0792	27.7686	23.5455	21.3719	28.5817
276	Mcoln2	10.0129	8.16502	9.98845	8.37872	10.591	10.4494	12.4799	16.5861	10.6233	2.51585	5.59108	5.97798	3.82777	4.01938	3.92681
277	Mdp1	45.1098	52.4042	41.1905	61.4866	80.7822	100.043	73.0652	89.985	70.6021	31.3919	33.6167	33.5822	29.3743	28.0702	34.3514
278	Mep1b	33.5346	28.6586	21.6953	47.0673	72.0705	125.348	67.8381	74.7675	43.8832	6.93444	13.6819	21.5381	12.8868	8.18384	9.52972
279	Metrnl	35.1045	43.1019	27.5836	63.5597	125.007	115.961	58.8234	90.1502	70.8121	21.6491	20.8092	30.405	24.4162	27.1532	22.6672
280	Mettl7b	40.6555	63.8537	39.2683	38.8989	77.9321	603.568	80.0183	105.357	45.9708	3.27976	5.32931	10.3865	4.65015	6.9733	6.6969
281	Mfsd4b3-ps	0.821012	0.579341	0.85936	1.23494	2.43963	5.16186	1.20272	1.24328	1.04572	0.113414	0.344768	0.433324	0.228796	0.301913	0.366306
282	Mfsd7a	3.44057	2.68208	3.37206	2.98498	8.75706	10.8535	3.31932	5.50668	3.18573	0.857224	0.681218	1.15473	1.4838	2.09566	0.771456
283	Mgam2-ps	29.3852	34.9725	15.7764	54.878	118.554	68.4741	70.9064	75.2523	40.9312	19.9769	20.0438	31.2809	19.045	13.9264	17.1498
284	Mgat4b	98.903	108.903	86.0428	189.975	157.135	275.068	137.987	170.094	130.691	52.568	63.0135	65.9015	56.0612	48.7132	64.3656
285	Mgat4c	2.12269	3.78087	7.0309	78.302	145.694	334.352	56.3834	112.321	55.268	14.9558	15.3374	22.3186	14.8756	10.2792	13.9481
286	Mgst1	185.71	189.347	165.29	204.775	273.049	462.64	218.308	203.478	185.126	42.9608	67.2451	58.0516	59.259	40.0152	69.707
287	Mgst2	131.97	136.9	118.006	215.044	318.666	532.967	223.472	349.196	255.779	75.9198	80.4502	92.1851	77.0191	67.2154	89.9248
288	Mgst3	372.159	490.957	301.38	395.772	646.314	848.872	524.051	729.572	559.278	126.145	136.288	203.462	142.979	163.266	141.687
289	Micos10	213.961	296.912	226.152	274.611	256.281	449.029	301.293	442.531	341.322	120.402	150.512	133.771	122.892	145.407	165.288
290	Micos13	195.522	242.752	175.525	175.763	203.341	294.854	301.575	269.901	270.593	83.0604	112.822	107.197	93.0195	91.4438	100.363
291	Mkrn1	174.569	181.293	118.329	139.773	238.688	271.084	216.825	201.698	160.575	58.3698	71.392	80.7003	61.9185	53.6742	66.963
292	Mogat2	0.172239	0.605523	0.10032	2.26669	1.7072	6.08474	0.777171	1.52842	1.07845	1.09818	0.835244	0.565169	0.980827	0.790432	1.71559
293	Mpc1	83.3807	96.8356	75.7845	44.46	95.7589	92.5911	82.2091	99.3617	65.4258	44.5886	42.3198	44.0565	40.4528	38.0189	43.441
294	Mpc2	110.406	123.676	100.845	112.605	154.824	201.477	162.25	202.428	174.463	48.874	65.0053	61.5523	53.0987	49.6386	59.7002
295	Ms4a8a	466.33	446.561	323.725	852.332	1546.48	1021.27	806.053	1149.17	820.336	256.196	262.008	320.017	275.693	206.488	291.663
296	mt-Atp6	15.1731	21.8373	17.5333	13.4333	14.058	22.9188	21.256	26.3983	13.6478	13.8303	12.9633	11.1631	9.89654	10.6735	7.06967
297	mt-Co3	14.479	13.3966	16.6515	9.468	13.5654	22.2991	17.6319	35.7864	12.638	10.0802	8.63647	8.61561	5.95592	8.08216	7.94552
298	Mtm1	14.7158	17.5647	10.4656	9.67308	24.5716	23.5424	16.4191	17.412	11.7662	5.251	5.36564	8.65206	6.33127	4.3464	5.35034
299	mt-Rnr1	1327.43	1601.17	1056.86	1039.74	986.4	2802.28	1331.97	3077.4	1044.04	534.634	493.973	765.667	403.367	508.165	431.265
300	mt-Rnr2	1179.07	1463.38	1193.38	792.809	968.428	2626.22	1507.09	3048.34	992.922	326.853	306.979	532.576	219.116	330.701	242.63
301	mt-Tp	55.8258	0	124.242	79.2742	90.8004	416.846	63.4173	407.457	0	0	0	0	0	0	0
302	mt-Ts1	0	0	0	0	0	0	0	0	0	0	0	0	0	0	0
303	Muc2	0.729406	3.1539	2.09384	0.416762	12.5786	6.59507	5.00719	3.72301	1.48482	0.828541	2.36344	3.94803	3.70416	0.983601	1.86552
304	Muc3	1968.41	2595.08	1710.89	1701.16	3712.5	2262.06	2015.9	2704.39	2076.61	95.2981	457.156	550.006	248.902	331.025	299.061
305	Myl6	2245.19	3430.62	2512.65	2028.98	2839.93	2465.58	2184.69	3030.76	2620.38	957.082	894.819	1158.25	966.005	1030.02	934.46
306	Myo15b	237.536	248.416	144.188	278.094	492.459	434.755	251.815	358.168	226.697	80.0174	81.9105	110.407	69.074	66.1793	76.7198
307	Naip1	24.8545	24.3323	16.2341	30.9191	65.8766	45.7899	37.3521	41.1984	25.878	13.129	14.0325	19.9338	14.9456	10.5266	13.4352
308	Naprt	40.5284	43.5114	41.8598	45.2823	58.3584	91.9908	51.5942	64.0575	49.6244	11.0091	15.3298	16.2309	14.0942	16.7826	19.1253
309	Nat2	16.3853	21.8555	12.9886	20.7493	29.5601	29.5377	29.457	35.3494	29.0585	9.92738	11.4885	13.1678	8.15839	7.86027	9.82267
310	Ncoa7	3.46602	4.08917	4.41894	8.615	6.68531	58.7908	4.13551	7.65287	3.85173	1.81061	1.98719	2.57212	2.05309	3.11193	1.52782
311	Ndufa1	527.648	639.286	448.314	397.289	579.167	682.554	672.613	860.525	781.326	194.275	259.691	274.934	215.77	200.478	227.856
312	Ndufa5	279.161	349.585	248.902	344.099	313.265	425.665	329.814	431.186	376.193	120.754	142.191	117.777	104.59	101.044	108.49
313	Ndufa6	624.623	824.14	552.778	525.386	717.802	781.439	701.914	914.319	800.84	222.993	296.179	283.107	250.625	239.576	297.461
314	Ndufaf8	48.0117	61.0158	54.2429	72.8646	65.3019	89.776	76.7781	73.7262	86.2319	18.5497	39.1411	25.7945	22.4965	30.5476	29.049
315	Ndufb10	229.623	258.562	202.022	286.849	291.121	389.287	305.73	314.002	281.077	98.0467	118.962	111.278	99.5779	95.2067	113.84
316	Ndufb11	222.776	279.426	217.979	206.103	213.255	325.018	253.02	299.691	296.335	110.77	125.905	140.601	110.558	103.978	129.77
317	Ndufb2	199.075	250.977	174.216	213.5	236.785	308.279	248.15	334.327	290.363	96.0406	107.98	97.0336	90.0909	93.512	112.141
318	Ndufb9	420.53	523.049	397.137	463.929	578.914	701.999	552.359	708.281	617.132	169.258	212.77	213.928	187.212	182.751	203.22
319	Ndufs4	110.579	115.427	109.419	164.199	164.841	239.739	172.738	195.483	189.87	64.4984	91.5088	71.4198	73.0089	63.511	73.0631
320	Nek3	6.41832	5.22458	6.04727	2.77354	5.10688	10.5373	5.24338	6.51773	4.77202	2.92323	2.03987	2.87018	2.58885	2.12133	2.54121
321	Neu1	56.3831	69.5235	41.5799	60.4304	149.849	158.208	80.6028	114.548	61.5392	24.6039	29.2634	25.168	25.0438	21.9489	30.8157
322	Neurl1b	5.51	6.56249	4.527	4.79502	7.76932	8.67527	7.17275	8.14534	5.35106	1.66236	2.63242	3.65821	2.27189	2.18267	2.7226
323	Neurod1	0.570973	1.01208	0.936088	1.16747	2.17166	1.2696	1.55111	2.34821	1.03342	0	0.101063	0.166539	0.313493	0.0457171	0.0806363
324	Nlrp6	20.737	24.494	24.4745	20.2092	67.201	94.3025	54.0183	39.2863	27.4706	4.4981	11.2824	10.4011	8.61356	5.10629	6.95052
325	Nr1h4	24.5009	27.3026	18.6892	45.5199	50.4249	139.641	39.0276	45.4072	39.5158	9.98002	10.4912	22.0453	12.2628	6.86112	10.3477
326	Nr5a2	6.19426	5.03641	6.12507	4.02593	8.667	16.8619	7.95414	5.50065	3.92205	0.101653	1.01232	1.77885	0.894582	1.02437	0.473729
327	Nts	0.321583	0.626764	0.129813	1.02645	0.415192	102.093	0.0871419	1.26663	0.749322	1.32767	2.21779	1.23191	1.69939	0.79569	0.967646
328	Nxf7	1.46416	1.72508	0.437607	0.543634	2.89619	1.5559	0.780558	0.595949	0.746097	0.0843229	0.137753	0.666017	0.0577647	0	0.180387
329	Nxpe2	14.5936	13.9278	24.9546	1.18904	3.56644	3.14926	46.567	29.4934	31.1907	9.32785	9.76108	9.70172	7.53146	3.88723	9.04034
330	Nyap1	1.05876	1.42214	1.2412	1.18743	1.60824	7.10575	0.95968	1.56745	0.508614	0.0637328	0.290793	0.286086	0.20489	0.26163	0.194368
331	Oas3	0.353487	0.211776	0.227271	1.85703	1.63275	2.88383	2.40522	6.27935	4.76575	2.91696	6.34196	2.00283	1.73805	1.36518	2.58043
332	Oasl1	14.0002	15.5604	7.61378	24.0819	24.0224	35.2343	19.9467	43.7511	30.4344	17.1563	15.6533	16.4012	11.3437	15.0087	15.1312
333	Oit1	691.358	737.132	726.453	547.757	799.383	657.708	1060.71	1100.09	931.476	165.535	265.552	301.827	255.005	220.694	256.975
334	Olfr165	4.06853	4.12297	2.73639	1.01117	1.95831	5.24262	3.38192	6.60813	2.94433	0	0.927041	0.745062	0.236212	0.480261	0.54768
335	Olfr365	0	0	0	0	0	0	0	0	0	0	0	0	0	0	0
336	Osbpl7	9.02653	9.76656	7.77968	15.5669	20.5492	40.643	13.1758	13.2179	8.81522	6.16239	6.44681	5.83886	6.88693	5.22326	6.52291
337	Pacsin1	0.678872	0.982278	1.33481	1.82983	2.64061	4.71269	1.19352	2.49318	1.83025	0.533418	0.352183	0.787717	0.491966	0.382066	0.627882
338	Paqr4	39.3697	45.2843	31.2926	72.8743	94.6917	121.165	63.0185	74.4039	53.6655	30.0054	33.3388	34.5723	32.3789	29.6123	34.6989
339	Pccb	70.0081	75.2059	65.109	33.0636	65.0751	78.2466	94.1117	82.0204	79.4852	22.7691	34.708	38.4465	28.5784	22.2221	32.8449
340	Pde11a	0.133374	0.104155	0.0946618	0.521405	0.140556	1.82044	0.219877	0.256267	0.0584253	0.221406	0.122792	0.189847	0.424347	0.164668	0.352161
341	Pdlim2	16.0429	18.3322	9.36281	35.8965	33.9229	62.5745	22.1925	35.0013	25.9163	18.6719	15.4721	15.7838	17.5365	20.7348	20.779
342	Pdss1	15.0268	17.3523	14.4986	22.3042	24.3772	49.8297	28.1235	26.1069	27.0399	7.6633	10.7074	9.3212	9.38066	8.71041	7.86227
343	Pdzd3	10.4692	11.7007	7.66155	14.9153	19.4927	24.3232	17.7542	18.3303	16.8117	3.32373	4.47885	6.76652	4.89634	3.30098	3.23924
344	Pet100	45.6957	60.0005	33.9255	66.6289	81.9408	116.361	72.9111	96.7321	87.7172	46.1134	48.5918	39.1905	37.7713	34.1977	46.8137
345	Pex11a	13.0268	10.5057	10.672	8.13413	18.4853	28.7428	11.1385	11.0794	8.74345	2.70888	3.61448	5.16752	4.07328	2.64905	3.34066
346	Pgp	54.0496	74.7291	44.1061	126.908	118.779	178.48	90.4503	130.26	96.674	41.9797	42.0729	41.9658	39.7499	34.9845	48.9199
347	Phf1	20.1687	21.1785	15.9633	23.5041	18.782	24.5654	16.3329	23.6249	17.8475	10.4097	7.36234	10.7086	9.58373	8.8231	8.45601
348	Phgr1	630.268	849.625	532.948	427.756	782.638	1540.4	641.431	1199.74	774.615	128.774	163.873	246.711	174.082	199.624	230.172
349	Pkdcc	39.5836	59.5902	36.2788	35.2737	33.3098	50.3592	50.1359	51.2432	42.8821	2.48458	10.4625	10.0923	6.83726	5.74265	5.26209
350	Pla2g10os	22.6972	26.1181	20.1926	9.43749	19.6771	13.5586	25.8647	32.2314	33.9895	3.17804	4.63119	7.24231	5.66718	6.16902	5.53072
351	Plac8	1219.87	1422.4	768.414	3181.98	4719.44	1745.99	2640.82	3659.44	3105.46	741.098	770.947	1008.48	633.496	618.402	733.641
352	Plgrkt	120.474	117.148	102.334	62.5168	141.518	184.749	136.329	158.781	124.403	43.523	44.6611	48.3773	43.5971	35.0949	41.0237
353	Plut	0.167298	0.335727	0.131158	0.276775	0.649265	0.61201	1.25348	2.21895	0.782455	0.45455	0.168919	0.215307	0.06393	0.298727	0.354981
354	Ppp1r14d	112.087	120.341	89.8136	207.103	315.547	304.288	219.278	303.103	237.163	33.3819	41.661	48.7115	45.6811	35.3026	46.4198
355	Pqlc3	16.2795	18.5948	13.8417	13.8004	17.0075	16.5362	19.4996	25.1178	21.054	9.18408	7.68221	11.6985	8.18237	11.9734	8.76553
356	Prdx5	288.749	304.506	213.775	506.09	684.312	621.532	454.883	510.635	449.517	182.48	189.21	182.411	190.884	220.89	181.961
357	Prelid2	39.9103	44.942	25.1066	29.0114	35.4535	58.1916	43.5698	44.6981	37.4317	11.1597	13.1841	16.4675	13.1968	14.3619	15.1423
358	Prkce	3.2153	3.43479	2.75351	2.7562	4.18061	4.84885	3.23834	2.93449	2.37754	1.23497	1.16956	1.64988	1.1538	1.02838	0.954937
359	Prss30	108.456	104.9	56.9326	207.041	229.905	456.55	170.236	233.282	163.116	20.904	35.9175	69.2278	33.6791	35.239	39.1401
360	Prss32	626.298	689.324	408.295	730.783	1112.01	800.202	883.938	888.23	740.019	231.163	309.461	392.209	272.048	239.802	323.286
361	Prss8	18.9789	22.6739	18.354	31.8719	41.5784	35.0894	29.6004	32.2853	24.5286	10.0784	12.6063	11.4324	12.4721	12.7823	14.5353
362	Ptprh	24.1679	21.3491	12.9724	51.9564	73.6389	68.1896	44.2979	51.7835	36.3308	18.3938	16.6476	26.7834	16.6514	11.7621	17.1172
363	Pycard	155.188	176.331	160.913	237.605	242.859	538.616	268.219	368.534	317.793	55.0565	62.5885	74.9863	63.8803	80.3024	59.7544
364	Pyy	160.551	172.435	182.6	803.024	936.154	201.143	412.189	476.49	377.255	13.3742	114.03	69.1826	48.6408	48.8195	43.8674
365	Rab4a	27.1888	30.3493	20.887	17.6463	34.7199	48.3069	25.0077	26.7146	21.3235	3.19186	3.87954	9.88221	4.45199	7.40345	5.43061
366	Radx	2.51101	2.94211	1.76145	0.878676	2.23266	2.54341	3.18194	3.4891	2.97649	0.347822	0.743799	0.553499	0.498803	0.629334	0.29205
367	Rasa4	23.1584	17.1793	21.1622	10.261	19.638	35.8185	23.3541	41.9759	26.9809	9.77727	8.71801	15.7703	9.98828	11.3815	9.4099
368	Rasd1	4.70744	5.5386	4.76418	6.22632	9.80532	18.3736	14.2376	15.893	14.9092	3.02363	5.06349	2.80394	3.49364	2.53247	4.70568
369	Rbks	10.5222	12.4971	10.0337	10.2051	13.9406	14.9656	17.0513	17.0773	15.1785	4.8898	5.21849	6.7077	4.40676	4.94364	5.80359
370	Rbp2	65.6661	59.6832	29.3832	17.4171	42.0709	40.8454	74.0033	78.8812	44.1108	4.91466	6.42917	9.2692	7.48634	19.0441	4.63076
371	Rbp7	1.09189	2.74003	2.06721	2.28089	0.601659	3.38946	2.91359	4.18939	4.85911	0.489726	0.750406	0.914918	0.798051	0.317991	0.631935
372	Rdh14	24.5434	28.6157	18.5229	15.7474	22.6259	36.3549	29.8214	37.1199	31.1983	13.0771	12.7551	13.8323	13.1865	11.9534	17.2408
373	Reg3b	1.69913	4.05857	2.92171	139.222	4.19058	22313.4	2.32517	22.9304	5.46782	7.3309	8.31733	7.7879	14.1838	12.5505	54.7655
374	Reg3g	0.899337	0.354445	0.800088	44.8985	1.66775	3474.49	3.14327	6.71679	14.4107	133.015	66.6259	131.374	211.888	118.947	596.45
375	Reg4	167.773	203.95	249.184	96.2529	57.9365	82.7978	672.69	522.424	698.679	244.669	293.607	448.559	394.198	215.266	637.397
376	Rep15	40.0848	36.4279	24.5088	29.9534	136.57	54.1667	117.819	122.546	106.264	3.50666	16.7662	25.9067	15.0335	8.93166	13.6273
377	Retnlb	0.146005	0.284688	1.86114	136.957	191.068	677.796	5.28469	28.9258	6.69052	7.00952	12.8936	11.7397	9.88805	11.1381	18.9275
378	Retsat	28.6195	33.7747	33.048	24.0891	21.752	61.2013	39.9049	30.5622	29.336	8.40818	9.04127	11.5817	10.6648	10.1833	12.799
379	Rfk	91.3285	102.224	64.2403	112.815	207.669	314.871	150.51	179.664	114.446	47.453	58.0585	72.5469	50.3695	46.123	65.5604
380	Rgs13	0.436039	0.554868	0.6551	0.488077	0.842923	6.05074	3.34828	3.67339	2.88856	0	0.14199	0.69092	0.261337	0.105325	0
381	Rgs17	0.305928	0.211959	0.501094	0.481541	1.1417	3.58508	0.464186	0.993746	0.595173	0.119422	0.152357	0.0907213	0.0583504	0.140936	0.2808
382	Rpl31	1202.79	1820.38	1318.4	1230.82	879.413	1625.18	1435.04	1748.88	1869.68	742.797	908.589	739.595	763.149	840.964	882.231
383	Rpl39	1237.09	1594.11	1252.62	1158.15	851.697	1199.47	1467.3	1725.02	1674.54	673.3	769.109	741.833	668.111	693.044	731.635
384	Rpl9	1103.88	1258.43	1060.31	990.086	952.7	1084.88	1466.28	1695.42	1575.65	582.368	746.075	675.401	602.533	710.548	733.741
385	Rps14	1335.84	1927.29	1438.59	1613.75	1037.44	1855.21	1812.2	3023.58	2341.25	1040.68	1186.83	962.07	862.296	1030.36	1083.48
386	Rps27	2839.13	3576.67	3010.78	2813.89	1989.06	3635.5	3659.29	4664.94	4676.57	1474.69	1747.36	1754.83	1650.7	1844.65	1757.1
387	Rps4l	7.93995	9.88561	6.61978	24.2319	27.3726	34.825	22.0865	22.1911	14.1777	8.0262	4.97686	7.05656	7.97459	2.67783	2.04212
388	Rps7	880.876	1215.31	870.76	811.98	601.21	1002.03	1205.28	1262.21	1272.29	527.604	648.804	560.577	507.341	589.778	586.455
389	Rtp4	8.73373	6.2384	6.46657	18.8305	22.043	12.788	34.9313	67.0622	47.0542	22.3613	44.8	17.2815	17.5126	9.68283	16.3738
390	S100a1	178.99	229.305	152.897	171.429	318.527	278.047	247.24	322.912	259.059	71.2956	74.5514	106.911	78.3416	84.1415	93.6798
391	S100a13	89.1821	119.851	70.3428	114.093	218.948	134.401	139.8	192.419	140.137	41.586	37.6937	50.8711	34.92	43.08	35.292
392	Saa1	2048	2055.26	1334.99	10380.1	13882.7	1769.04	8862.96	8727.7	6954.85	781.459	721.525	1896.29	997.174	533.099	994.268
393	Saa2	6.48325	3.72112	4.78982	24.5457	38.9686	2.81566	27.0888	15.0254	16.6325	2.10521	1.77748	2.50066	2.19793	1.80476	1.60364
394	Scarna2	6.04207	5.48075	4.82221	2.28218	5.682	15.9179	8.73204	11.3617	6.91859	3.41267	3.46191	3.11431	1.24763	2.14998	2.22255
395	Scgb1b3	0	0.486001	0.185957	0	0.634766	0.505078	2.98216	8.56706	5.38831	0	0.731706	0	1.65168	1.01431	2.1692
396	Sct	2.11954	4.20056	3.27326	45.857	24.2518	100.245	8.43281	13.9771	13.05	1.70397	3.07693	4.48269	2.59275	2.11034	6.13177
397	Sdcbp2	76.1752	100.534	50.1178	170.099	262.447	355.49	169.989	225.686	150.517	56.2532	59.07	68.4969	61.5124	49.2652	63.3979
398	Sdhb	184.457	182.129	152.282	194.271	231.995	323.351	260.006	278.961	240.391	76.001	95.986	86.2016	80.8339	75.3877	97.6487
399	Selenbp1	454.871	490.087	344.911	136.822	500.77	779.877	473.03	439.539	300.078	9.97549	46.1225	77.0755	30.0617	28.1256	27.5215
400	Selenbp2	2.98913	3.65978	4.05538	3.53842	5.73687	10.8507	4.42572	5.87055	3.62468	0.195311	0.777363	1.1642	0.711425	0.443832	0.5772
401	Serpinb6a	296.047	291.593	199.093	282.165	488.044	450.466	410.654	398.197	299.066	102.532	120.266	136.044	106.589	113.783	132.763
402	Sgk2	9.03852	12.1493	4.07963	33.482	50.4565	43.7632	20.0587	20.9254	12.5102	3.98466	3.88257	7.59918	4.94211	2.88045	2.83245
403	Sh3gl2	7.55664	7.34394	7.31912	5.54765	6.58252	15.9068	8.33941	8.89526	6.32334	2.07787	2.60848	4.13074	2.59879	2.77592	3.29783
404	Sh3tc1	3.41151	4.94119	3.14055	8.0264	12.7835	10.5918	5.18815	6.3503	4.3358	3.07831	2.53956	2.17258	2.60697	2.64283	2.45615
405	Slc10a2	3.36043	5.66027	1.34398	14.9082	2.76048	63.3269	0.817951	1.83425	0.926767	5.82875	2.37106	4.34986	2.47309	2.02561	4.26705
406	Slc13a1	0	0.113286	0.0486944	0.40241	0.149868	35.0477	0.435871	0.801262	0.662848	0.494845	0.404514	0.218883	0.554069	0.24854	0.382008
407	Slc13a2	13.8257	12.7797	20.4721	80.2915	130.005	111.928	59.613	69.8466	51.5813	1.1195	6.59769	10.7479	8.21046	5.7046	5.85951
408	Slc13a2os	0.478333	0.265094	0.888609	0.859314	5.1287	2.1032	0.947791	0.927203	0.505288	0.0264877	0.187513	0.294577	0.237387	0.15472	0.255931
409	Slc16a1	69.6	74.9239	58.7977	45.6038	86.7146	61.1457	85.4603	72.7115	46.6581	15.3457	24.1242	27.1293	22.438	24.3032	18.3542
410	Slc16a5	20.9283	31.68	16.7859	9.95968	50.2681	64.0494	27.7065	30.8383	19.4997	2.05489	4.24297	10.4733	3.70887	3.10392	3.46398
411	Slc17a9	14.086	15.14	16.2533	23.8264	49.8563	49.885	25.6852	51.5247	31.7014	12.0761	12.2846	14.8959	12.8486	14.7643	12.9529
412	Slc22a18	43.241	42.12	35.4617	52.6037	86.5246	135.152	64.961	78.7656	58.8932	25.8402	32.9741	35.1063	31.9402	28.825	39.476
413	Slc25a20	100.08	107.618	58.621	134.54	275.266	220.647	150.597	200.79	134.522	41.2441	50.9394	70.5347	44.4296	33.8334	56.7462
414	Slc25a34	9.72721	13.5465	8.76077	5.74046	17.004	23.8403	15.4292	13.4203	7.37499	0.398239	1.62313	3.01217	1.35254	1.56242	0.871823
415	Slc35a1	43.3784	42.7189	41.198	61.6382	101.076	127.674	88.5309	93.8667	81.3568	23.7889	29.8521	40.8531	28.8476	22.2543	31.386
416	Slc39a5	37.0079	34.0098	31.7368	17.8612	37.461	87.8606	43.8386	57.1742	44.2397	2.55753	9.13337	13.6714	7.84578	5.48465	5.23017
417	Slc3a1	0.0469837	0.197882	0.30137	3.0908	3.10785	72.8421	2.52082	4.27562	1.45962	0.272187	0.276649	1.34269	0.159035	0.331776	0.216055
418	Slc40a1	100.882	100.757	58.9841	81.222	133.127	201.984	125.047	126.562	77.058	13.8877	24.8438	43.5115	21.7516	18.042	22.6292
419	Slc44a4	192.008	184.099	107.153	393.91	658.022	416.206	358.416	420.234	297.168	121.282	135.905	173.6	138.657	94.0699	138.6
420	Slc51b	7.68808	9.18504	9.02584	67.8649	96.443	220.513	33.8799	37.4297	33.0343	1.7566	2.60832	3.26046	3.69834	1.87525	1.84429
421	Slc6a14	104.339	93.3706	80.0228	86.1652	258.539	297.334	179.951	154.085	103.812	22.1427	27.331	53.3733	33.6739	68.4961	23.3515
422	Slc7a9	5.82742	6.30948	2.61685	9.1432	12.904	9.88819	15.1919	11.8243	8.73871	1.29214	1.51557	5.68149	3.14459	1.35707	2.51086
423	Slc9a2	24.7669	31.358	18.018	16.6293	42.7068	94.0025	48.4245	52.3274	28.9917	5.07264	9.52927	13.3791	6.02814	4.66	7.25226
424	Slc9a3r1	98.9252	140.65	56.7329	107.642	220.486	211.215	134.854	139.736	100.494	48.2241	53.6724	65.1605	45.4069	75.8324	52.1937
425	Slco2a1	15.5807	18.5943	8.68745	14.4422	26.5006	12.0769	11.6795	11.567	6.89975	2.3286	3.59186	6.24655	3.41632	5.71341	3.31816
426	Slfn4	4.00813	3.37492	3.60649	9.51307	16.9268	7.44797	16.0513	42.6582	24.7305	14.2741	21.0647	11.8796	12.2774	16.9581	8.87901
427	Smagp	144.953	150.68	105.241	295.999	287.033	322.906	243.023	353.631	272.713	122.888	136.15	116.136	116.964	101.825	150.843
428	Smim22	161.994	214.181	145.588	221.376	291.338	306.202	268.645	328.753	321.835	86.9723	134.225	114.683	104.849	85.4481	119.687
429	Smim24	445.404	588.353	313.912	167.471	394.513	469.274	530.285	549.863	453.782	39.6098	91.0771	136.725	43.6941	52.3022	66.8764
430	Snord13	73.2799	67.4432	187.808	20.5888	22.1192	126.215	378.102	468.438	214.93	36.9015	28.0327	25.6605	11.2612	0	0
431	Spdef	11.2581	10.3129	9.47083	23.4692	35.4598	93.8997	38.9666	53.8203	43.5519	9.23261	12.958	14.1064	16.074	9.92109	16.4316
432	Spink1	938.382	1108.6	549.213	1654.15	3710.16	439.804	4253.19	6050.4	4250.02	314.199	424.916	1171.45	614.31	376.086	661.104
433	Spink4	457.747	404.727	473.348	879.88	2169.76	1753.18	2163.15	3465.25	3105.03	806.377	1012.71	1136.21	1467.9	1037.83	2511.63
434	Sppl2a	38.7552	35.8069	22.8218	81.2201	144.365	189.423	79.3333	109.381	67.4723	56.2442	50.8177	66.0553	61.2716	35.8008	54.4629
435	Sprr2a1	7.92173	6.76264	3.44196	6.30374	0	5.92426	7.86787	5.86466	3.63329	0.703987	1.101	2.87038	1.80895	2.27598	1.13612
436	Sprr2a2	13.4888	13.4727	4.95983	11.9838	0	12.9186	12.5671	13.1197	6.67051	1.1019	1.66933	5.78912	2.97943	3.02764	1.82007
437	Sprr2a3	1002.81	844.009	412.707	2121.22	3520.98	1116.44	1862.93	1664.34	1450.82	349.713	308.272	487.17	360.049	619.037	415.475
438	Sqor	219.565	236.183	148.937	364.39	533.927	567.593	338.358	391.71	301.324	104.075	122.364	153.81	116.892	99.2282	115.326
439	Sri	280.523	305.47	215.858	384.941	541.248	583.939	502.618	650.095	551.313	183.617	242.291	246.168	178.503	177.977	219.409
440	Sst	9.45043	13.3962	13.1196	73.9615	39.1669	64.5259	9.2275	18.3788	15.6643	0.517943	1.14382	1.91392	2.1727	1.77062	0.303661
441	St3gal4	72.2728	85.4454	76.2817	72.9214	224.044	46.6884	148.284	186.891	130.266	21.4953	33.2675	29.9613	20.9369	38.9436	18.5552
442	St6galnac6	287.085	257.032	229.917	456.65	632.949	471.956	566.601	606.136	489.724	145.59	187.696	247	201.212	136.943	183.955
443	Sult1b1	169.849	184.218	88.6883	149.397	351.266	226.32	238.242	280.706	197.779	31.7505	43.6302	85.3087	45.0578	30.6784	33.2797
444	Tcea3	30.8802	23.3786	30.9241	9.60559	28.5952	42.4136	29.5269	30.5547	25.3472	3.02794	5.3177	7.3932	5.90288	3.3307	4.28513
445	Tff3	1384.84	1505.79	966.396	1544.36	5985.37	2977.38	4107.17	5192.71	3742.72	285.998	544.041	1202.41	707.723	485.242	771.19
446	Tm6sf2	8.36699	9.47364	7.07239	5.75627	16.0144	11.4203	14.474	15.2151	7.6237	2.21861	2.75776	5.07198	2.79151	1.62268	2.9407
447	Tm9sf2	113.299	114.345	81.4391	162.665	289.611	304.931	234.109	242.604	181.076	84.5661	101.58	125.996	106.54	81.1036	99.1753
448	Tmc8	6.66099	6.30338	6.22939	10.8079	15.3732	21.2095	13.4515	10.4916	12.8303	5.65266	5.03371	4.77333	4.79822	8.55208	5.00627
449	Tmem106a	13.9574	11.6484	9.91533	17.9934	27.1496	21.3758	18.578	21.6585	15.2194	7.23306	7.75281	9.08366	7.52662	6.5105	8.01684
450	Tmem139	7.14599	6.16406	7.3613	29.6055	36.6033	53.1558	15.9956	30.0701	15.1081	4.99342	5.30495	4.1599	8.04188	4.95459	6.55823
451	Tmem171	62.1419	65.971	66.9415	53.9497	108.303	255.459	123.165	134.079	100.957	10.3664	27.4773	29.3316	21.0579	17.7867	19.5681
452	Tmem189	21.7325	24.4552	16.9839	43.1125	62.5715	59.8921	35.2642	40.9783	28.3038	19.9447	20.4094	20.3862	23.3163	21.3034	20.7602
453	Tmem220	6.78215	5.44807	5.38766	4.17915	10.2345	10.0148	6.3938	7.38798	6.22219	1.80702	2.04035	3.26145	2.0072	2.11016	3.21738
454	Tmem238l	17.6788	24.2279	15.9196	17.8792	55.9422	127.323	53.8672	65.2819	41.8382	9.85142	11.7125	26.281	16.4602	7.68209	11.5831
455	Tmem243	41.435	52.7679	26.1518	42.227	45.527	70.7318	42.5637	53.6636	41.6277	18.6519	17.6517	21.8607	17.2416	19.4656	18.3165
456	Tmem246	20.9236	19.8741	15.8764	15.9903	25.22	50.5233	26.5604	24.5241	20.2057	3.42532	5.48729	11.6667	4.94981	4.82996	7.76081
457	Tmem54	104.693	108.272	68.046	274.258	258.901	366.006	189.821	232.839	207.178	95.0962	115.223	106.38	99.3832	86.0726	132.016
458	Tmem9b	43.9018	43.4271	29.2968	59.7626	74.4777	80.5022	61.4088	75.7166	64.4434	31.6776	28.8058	36.3721	31.7948	30.4295	30.0705
459	Tmigd1	1.68552	0.959204	1.53625	6.18944	22.1496	313.905	2.99596	23.2094	7.16303	0.828755	0	1.1603	1.14252	3.75759	0.858845
460	Tpsg1	11.6329	13.6819	8.10181	10.9768	34.7537	61.3909	43.5089	60.1962	49.6404	3.73582	11.7862	14.1081	11.9676	5.59828	12.6539
461	Tradd	86.5396	102.357	63.793	126.326	150.447	96.7064	127.192	150.214	122.306	39.9406	49.435	51.7792	42.9454	43.5417	42.9569
462	Triap1	30.0482	39.0701	31.692	39.1221	58.2765	72.6507	48.1695	56.7177	44.0581	20.696	17.223	22.4678	25.4327	21.2969	20.8129
463	Tspan1	1010.1	1043.5	615.448	866.846	1806.91	1078.98	1618.8	1541.16	1148.85	269.868	328.838	642.192	409.241	273.912	333.727
464	Tspan8	393.382	426.128	303.17	560.009	904.925	1020.91	770.077	892.318	729.522	196.467	211.935	283.723	245.354	154.144	216.242
465	Tst	136.691	179.88	100.679	95.8463	148.267	298.682	224.79	250.209	190.563	55.2774	75.0111	65.7889	60.7413	51.3683	86.3267
466	Tstd1	252.228	329.366	280.588	146.994	256.449	448.933	324.234	442.758	343.311	37.897	68.3201	93.9813	60.8145	51.6008	81.1079
467	Ttc22	27.0229	21.464	12.9368	49.6352	75.3597	58.9504	36.9763	44.7028	28.9732	17.4104	14.0462	14.958	16.7797	15.1295	16.9675
468	Tubal3	3.55155	3.92994	4.68583	3.80789	10.4802	25.581	5.01471	8.57648	5.74572	0.160732	1.52376	2.10766	1.27935	0.807566	1.03293
469	Txn1	732.609	857.043	687.596	1608.93	2294.96	1750.86	1912.01	2596.43	2089.11	549.584	779.186	639.397	582.977	533.97	627.345
470	Upk1a	10.8548	11.321	5.40121	1.70533	8.48318	13.1503	7.49928	11.8777	8.09562	1.52351	1.26951	2.30936	2.04125	2.17522	2.11831
471	Upp2	7.04918	9.90305	7.66587	9.10038	17.3162	20.3178	15.0218	25.1779	14.8506	5.58542	9.96763	4.10158	3.97452	4.58482	7.36094
472	Uqcr11	358.978	499.702	380.163	528.851	492.716	868.525	542.541	736.206	620.045	209.31	260.461	206.917	227.839	235.293	247.047
473	Uqcrb	545.304	582.052	426.155	544.432	815.132	924.095	752.69	892.34	644.642	216.559	288.295	294.534	214.807	224.524	270.901
474	Uqcrfs1	196.321	213.495	162.116	228.581	284.399	379.32	288.205	297.795	264.086	96.6361	137.695	122.976	110.35	105.55	124.138
475	Uqcrq	510.933	704.862	515.816	997.03	985.203	1489.98	808.874	1175.83	1065.42	325.336	477.847	316.771	334.837	352.253	418.142
476	Usp2	9.98469	16.1526	7.25566	7.81931	28.6241	9.93349	9.85772	8.3412	5.7106	2.83168	2.38305	4.64605	2.77511	1.06962	1.52496
477	Vdr	75.0555	70.568	50.3464	21.849	75.8408	83.0742	65.0289	49.3049	34.9791	8.10014	15.1404	25.08	12.0905	12.9855	12.2785
478	Vstm5	11.4368	14.3269	9.50891	4.27833	14.7026	23.7728	6.57497	5.08149	5.48375	1.04906	1.64233	2.23839	2.03356	1.69026	1.65756
479	Vwa5b2	2.06672	1.36707	2.43769	0.811052	1.51545	1.04061	1.75514	2.41626	1.52786	0.366969	0.297368	0.366686	0.488229	0.485679	0.812169
480	Zg16	1921.44	1874.61	1309.78	2998.69	18077.3	7323.19	8795.09	11678.4	6854.68	47.1854	629.32	901.63	373.605	304.553	309.335
3. cluster3 (n = 161)
number	gene_name	0week-1	0week-2	0week-3	2weeks-1	2weeks-2	2weeks-3	4weeks-1	4weeks-2	4weeks-3	7weeks-1	7weeks-2	7weeks-3	10weeks-1	10weeks-2	10weeks-3
1	1700020L24Rik	2.14491	2.87713	2.03647	14.3828	6.05652	16.7357	6.39921	13.0111	8.19974	9.00346	10.7011	5.48413	11.655	13.2541	8.08628
2	2310069B03Rik	0.263015	0.618739	0.508664	4.24955	3.63085	4.61496	1.76356	3.22015	1.70056	0.491835	0.478092	0.604396	1.46824	0.87534	0.448352
3	6330403K07Rik	4.64326	6.60968	8.50027	9.85869	9.37012	3.67225	3.57673	3.96885	2.94887	1.17079	0.401449	1.82667	1.04253	1.29632	0.584541
4	Ache	5.46313	8.44023	9.11352	10.2963	10.6397	9.13801	4.09648	8.42856	4.28189	2.22801	1.778	2.75127	2.47469	2.10887	1.72079
5	Adamts4	0.064525	0.0851524	0.30432	1.95875	2.44621	0.859027	0.253004	0.251379	0.323707	1.17042	1.28314	1.26688	2.61444	2.22318	1.50876
6	Adamtsl2	0.688264	0.0759843	0.0147456	3.0583	2.50357	2.43043	0.650828	0.831816	0.887499	0.536881	0.445535	0.229351	0.130323	0.0907433	0.0767217
7	Amigo2	1.48785	1.9061	2.58916	3.64026	4.22652	4.93105	1.84013	1.88726	1.73827	0.817929	0.495996	0.757578	0.561014	0.499501	0.393776
8	Ap3b2	0.665238	1.42494	1.51312	3.27344	1.99569	1.59047	0.707485	1.43788	1.13253	0.0587202	0.146067	0.1978	0.309619	0.238701	0.455383
9	Ap5b1	1.09613	1.12789	1.0702	2.83935	3.25033	3.12299	1.57899	2.16335	1.12966	2.98067	2.19132	1.94528	2.65523	2.75439	3.01879
10	Apc2	0.360473	0.276221	0.394297	0.411031	0.443783	0.217763	0.143462	0.0906855	0.118408	0.0696205	0.0386001	0.0596355	0.0778463	0.048933	0.0307673
11	Arid3a	0.585162	0.462772	0.51632	3.23717	3.21873	1.73303	1.1503	1.67937	1.74126	3.66916	2.9457	2.26659	4.20773	3.83093	3.86468
12	Asphd2	0.760103	0.839435	1.79148	2.011	0.814581	0.759251	0.599557	0.949736	1.13582	0.255613	0.0303132	0.0390914	0.402194	0.118628	0.371711
13	AW551984	1.65872	2.80849	2.00055	2.98912	2.80996	1.81714	1.48965	0.665162	1.95063	0.476008	0.222209	0.490668	0.327661	0.729747	0.0712982
14	Bex2	9.29321	13.3309	13.5881	19.795	14.1753	12.2554	8.22885	9.1043	8.3895	2.57431	1.63492	3.7665	3.1532	2.95672	4.53166
15	Bmp8b	0.0555521	1.29457e-168	0.250731	7.42607	3.36494	3.88705	0.513888	2.3324	1.15846	1.32356	0.664001	0.640464	0.882344	1.12414	0.721243
16	Btn1a1	0.023873	0	0.0759835	0.590082	0.363864	0.443501	0.205499	0.4609	0.0759246	0	0.128494	0	0	0.0317471	0.0864668
17	C2cd4a	1.2467	1.37818	1.2972	11.7075	5.5566	3.95643	6.29204	6.59242	6.13657	0.529738	1.37564	1.50053	1.86189	1.6436	1.24252
18	Calb2	10.2114	13.658	17.2794	17.1053	20.2144	15.8364	7.96686	9.18765	6.75097	1.17951	0.771916	2.38438	1.28215	1.15097	0.349766
19	Caly	0.945158	1.64346	1.79564	2.77176	2.222	1.77973	1.17806	2.20732	0.53338	0.373664	0.0823971	0.212002	0.356876	0.200571	0.10815
20	Capg	39.4907	33.5056	22.7618	270.963	201.038	111.376	82.8872	175.17	127.724	160.174	121.568	124.382	117.758	208.197	139.339
21	Car9	26.4598	29.1301	20.1368	59.9425	77.0654	66.7432	35.9555	54.7048	35.9012	24.0342	18.8326	16.6387	17.6306	21.7179	30.6855
22	Cck	2.18406	1.35118	1.41945	35.5699	4.25008	16.8871	2.09232	7.77873	3.05544	0	0.668167	0.281597	1.3388	0.984531	0.625804
23	Ccl2	0.634944	0.462016	0.652188	13.5147	4.18994	6.74458	0.504491	3.3173	2.1127	6.99609	12.5143	2.83931	7.87943	11.6158	7.85587
24	Ccl4	0	0.861728	0.233399	93.9254	2.11721	1.71402	0.325398	1.43122	0.809156	1.66772	3.19594	0.965178	1.31481	2.44568	1.73796
25	Cd300lf	0.0481098	0.317767	0.189039	9.7864	1.13148	2.59434	2.53843	1.5758	1.91745	2.96089	5.64647	2.43346	4.25366	5.01747	3.40674
26	Cd38	37.5569	37.2142	33.452	192.102	202.551	152.665	90.2754	117.301	87.8494	42.1634	46.4656	51.105	43.6567	32.89	51.4196
27	Celf3	2.71662	5.73494	4.15762	4.94156	7.85374	5.60179	4.07843	3.46598	2.75083	0.543764	1.32557	1.36476	1.49864	1.57168	0.267206
28	Celf6	1.41652	2.18805	1.9299	3.94974	3.53804	3.14255	1.30985	1.38815	1.13798	0.451719	0.244139	0.830454	0.55343	0.539604	0.141277
29	Cend1	1.75441	2.80001	3.17342	4.56305	2.69994	1.9117	0.84892	1.4618	1.54703	0.438103	0.352742	0.991905	0.479581	0.344347	0.573268
30	Chac1	0.600143	0.39808	0.389222	2.91746	1.91366	2.79294	0.423055	0.970232	1.46253	1.89203	1.71091	1.6475	1.76445	2.73668	1.80388
31	Chd5	0.566106	1.13873	1.13264	1.59265	1.14271	0.653331	0.264585	0.538719	0.316689	0.670283	0.153906	0.287558	0.71452	0.186117	0.0738661
32	Chrna3	1.41083	2.0097	2.4679	2.91484	2.67244	1.81785	0.764757	1.05167	0.810767	0.196876	0.0380073	0.504782	0.17403	0.330586	0.205486
33	Clca4b	7.90451	2.81293	0.967363	761.977	1795.87	116.322	155.021	230.157	259.878	355.779	169.434	384.991	271.049	119.154	214.995
34	Clca4c-ps	0.175475	0.288831	0.0472257	43.9912	12.0794	0.580644	1.15089	0.821315	0.925702	1.64051	0.991646	1.06193	0.33338	0.65128	1.0126
35	Cplx1	1.35016	1.75443	1.98132	3.56924	1.59091	1.94825	0.660895	0.777137	0.552086	0.169884	0.110872	0.577879	0.422586	0.268072	0.140657
36	Crtac1	0.477327	0.840791	0.669098	4.76692	1.83989	1.51955	0.632338	1.13747	0.624623	0.103726	0.030699	0.154684	0.0345179	0.160988	0
37	Ctla4	0.0490292	0.325096	0	0.884453	0.812069	0.304087	0.367151	0.281073	0.45361	0.751221	0.530669	0.307169	1.2003	0.693126	0.24604
38	Ctnna2	0.360427	0.462811	0.480679	0.629753	0.7703	0.805826	0.595947	0.148939	0.232752	0.0223934	0.0266071	0.122357	0.374998	0.052975	0.0624322
39	Dbh	0.442886	0.657631	1.44242	4.31053	3.82312	0.573822	0.906961	0.704349	0.799484	0.0341344	0.0597123	0.0776744	0.033338	0.0767379	0
40	Dclk1	1.16697	4.40227	2.69954	2.89645	2.76102	3.96302	1.74192	1.93563	1.83145	1.25466	0.800081	1.77588	0.801043	0.634072	0.441079
41	Ddah1	0.73859	0.696199	1.62125	29.5449	33.3432	31.9775	13.1548	18.4118	13.7304	4.59922	5.61918	7.06812	5.94629	6.3985	7.78461
42	Dgkb	0.368282	0.879478	0.798879	0.869437	0.579749	0.271804	0.204723	0.163776	0.216866	0.0324135	0.0644125	0.162801	0.0503132	0.0861812	0.0162323
43	Dhrs9	0.763211	0.205078	0.256212	9.48315	16.2677	9.94271	6.20555	12.3268	7.04922	11.1728	5.51201	11.8928	9.51934	7.63644	7.87561
44	Diras1	0.226423	0.596714	0.285648	1.14844	0.673964	0.31741	0.158784	0.9538	0.0546727	0	0.0511592	0.0672399	0.0581685	0.132814	0
45	Dner	0.955284	1.51986	2.0803	2.52959	2.24366	1.20944	0.830073	0.888267	0.811813	0.25884	0.20311	0.9879	0.31395	0.539254	0.225861
46	Dpp6	0.953588	1.45482	1.60154	2.69047	1.85466	1.57289	0.589457	0.544239	0.499352	0.378852	0.0718469	0.297735	0.223894	0.134617	0.176546
47	Duox2	19.3131	16.2148	10.6207	125.543	141.003	57	59.5751	66.7954	53.1435	65.4407	51.2687	59.3676	63.1037	41.9648	58.0842
48	Duoxa2	24.8394	23.8016	11.8708	288.812	234.31	103.112	103.338	138.164	115.407	99.375	76.9858	88.6915	101.101	71.9948	101.394
49	Dusp26	2.18101	2.83304	3.15524	4.33723	3.4155	1.87254	0.933452	1.26334	1.13519	0.174846	0	0.522144	0.230634	0.168063	0.0667169
50	Elavl3	0.464664	0.635419	0.977389	1.40952	1.05041	0.725355	0.411777	0.226914	0.361263	0.0836456	0.613481	0.786867	0.100639	0.1158	0.0735309
51	Elavl4	1.53624	2.92608	2.39688	4.49719	3.54894	2.24237	0.845759	1.15164	0.728674	0.256144	0.0481726	0.625011	0.246964	0.394125	0.112116
52	Ereg	2.16836	3.07223	1.89095	14.6745	11.5915	7.03603	1.74351	2.9703	0.954695	5.24269	2.79544	2.62585	10.3131	17.6799	3.63178
53	Fam163a	0.17035	0.462108	0.537727	1.08405	0.567832	0.927215	0.205194	0.452557	0.18044	0.0490921	0.0638265	0.16547	0.0977972	0.0282836	0.0261491
54	Fstl5	0.223322	0.494623	0.57499	0.456165	0.638604	0.633803	0.204284	0.16731	0.356816	0.0310572	0.0171125	0.19817	0.0601751	0.0741564	0.0406149
55	Fut2	24.5008	29.0355	31.2068	134.821	176.412	134.518	67.2183	68.4878	55.796	40.1619	38.5631	38.1876	47.7836	33.7735	50.0465
56	Gabrb3	0.45141	0.459032	0.508245	0.70284	0.633873	0.530503	0.23401	0.391031	0.20523	0.0576024	0.0214648	0.216472	0.0964203	0.0295826	0.0192518
57	Gal	5.15085	5.637	8.97779	58.562	12.0481	27.5872	8.19015	10.6272	6.4592	2.7332	0.241078	1.56902	1.46992	3.99958	0.460533
58	Gap43	5.23312	9.30618	9.51298	22.1493	10.0249	6.0289	3.55786	6.18255	4.67561	1.0465	0.360164	1.5332	0.681896	2.12427	0.720311
59	Gcg	21.0336	20.0031	30.0017	151.949	190.357	89.7419	47.473	51.3737	37.1877	0.302731	4.63267	5.05008	2.5171	2.26911	2.75413
60	Gda	12.0709	15.1803	8.95771	52.5263	90.929	40.8038	34.7575	33.0217	27.9922	35.6666	23.0248	34.6748	24.7972	35.656	25.3338
61	Gdap1	0.523236	1.18856	1.03462	0.955632	0.732594	0.819347	0.232885	0.601846	0.467485	0.195837	0.07894	0.119012	0.16973	0.0677125	0
62	Gfap	0.889047	3.127	1.97576	12.8065	7.36406	4.0627	0.724093	2.06545	0.840928	0.61083	0.197071	0.708219	0.911331	0.899134	0.0730373
63	Gm13655	0.109039	0.429891	0.260419	1.7633	1.8533	0.699287	1.50339	2.87263	1.67547	1.89586	1.99561	2.07301	2.87353	2.09093	1.79672
64	Gml	0	0	0	7.70647	2.98009	0	0.345548	0	0.56154	0.378543	0.435321	0.279777	0.247753	0.147627	0.40931
65	Gng3	1.5094	2.01563	3.06331	6.70993	3.06209	3.6108	1.21007	1.19366	1.65505	0.566346	0.236344	0.339984	0.581009	0.62957	0.0711934
66	Gpr37l1	2.50212	4.01938	3.97154	5.48713	3.62919	2.59099	1.19674	2.11604	0.991012	0.835134	0.415604	0.961083	0.51549	0.675412	0.354471
67	Gpr84	0	0	0.0746076	0.471085	0	6.58783e-05	1.83585e-05	0.189659	0.0560396	0.38964	1.15779	0.937843	0.337564	0.714838	0.992311
68	Grp	2.57859	5.10803	4.30621	9.72833	8.26822	7.92212	3.59034	7.21701	4.33888	0.114641	0.404301	0.384716	0.453621	0.395667	0.388033
69	Hand1	1.76278	5.54957	3.95355	5.28332	4.6762	3.36585	1.58107	1.26735	0.959244	0.574908	0.269721	0.397647	0.699271	0.808911	0.229226
70	Hand2	10.4224	23.1251	18.5088	26.7071	19.3425	11.4858	6.91025	7.12347	6.07807	3.13538	0.660653	2.87168	2.54803	4.25823	0.985935
71	Hand2os1	11.2963	17.3501	24.1408	23.2684	18.0206	9.6541	6.12706	17.3103	6.72743	6.02303	0.929659	3.2697	2.74779	4.38782	0.9049
72	Hcn2	2.22778	2.70685	2.95162	5.3563	3.96106	7.5205	3.61948	3.90124	2.2143	0.824877	1.22756	1.15428	1.24636	0.969218	1.44251
73	Il1b	0.489633	0.726344	0.29179	90.1844	11.3115	4.10415	7.10922	6.61723	5.07977	19.3719	27.9417	10.983	35.7286	78.3168	29.4092
74	Il5ra	0.0725869	0.0896483	0.0593733	6.99695	2.08664	0.336668	0.122837	0.486988	0.64816	0.563646	0.270816	0.397711	0.330757	0.30077	0.212731
75	Ina	0.35845	1.46926	1.33169	1.52204	1.19795	0.97942	0.45342	0.337539	0.668271	0.0829905	0.0973104	0.151602	0.137337	0.346085	0.0933148
76	Kcnj12	0.453221	1.33998	0.751377	1.21346	0.912135	0.86847	0.221872	0.283554	0.158097	0.0402334	0	0.0446933	0.0806433	0.185276	0
77	Kcnj5	0.240052	0.28602	0.452998	0.352537	0.492889	0.272158	0.217838	0.213458	0.213902	0	0.0186454	0.02374	0.0211878	0	0
78	Kcnq2	0.304961	0.695193	0.645331	0.952603	0.744751	0.4335	0.345103	0.34759	0.257776	0.109784	0.121222	0.0773243	0.154696	0.0523392	0.128779
79	Kcnq3	0.205713	0.35618	0.405885	0.388716	0.457238	0.170218	0.110982	0.240586	0.0837861	0.0760645	0.0145374	0.0458764	0.0679719	0.0697395	0.0257429
80	Kif5a	1.38914	2.8911	2.7998	3.56284	3.5499	1.9442	1.01027	1.16178	0.820963	0.571436	0.299439	0.558904	0.609977	0.743156	0.152911
81	Lhfpl5	0.524192	0.976232	0.580994	1.53438	1.0947	0.606558	0.553678	0.964854	0.453447	0.190695	0.173049	0.365058	0.220398	0.0632146	0
82	Lif	0.475536	0.444356	1.85468	3.4762	3.32888	1.15696	1.53	2.23953	1.25104	4.75367	3.8004	2.44135	5.50574	6.71489	4.04165
83	Lonrf2	0.334254	0.474787	0.646474	0.426282	0.609415	0.286062	0.274106	0.213634	0.196201	0.0419785	0.0244592	0.109511	0.141317	0.0655764	0.0195299
84	Lpo	0.452217	0.399644	0.456061	18.5077	5.82084	12.3595	7.00264	7.5928	7.94049	3.36223	5.06942	4.18555	4.23635	5.60493	6.78202
85	Ly6a	273.918	278.986	205.779	3074.53	4631.51	818.38	1086.35	1701.59	1342.98	1276.31	1099.34	900.942	978.279	948.766	954.556
86	Ly6c1	33.7436	28.4397	32.3044	562.432	670.47	59.5954	49.7951	77.8157	81.5649	91.5593	79.5788	82.7096	69.9149	59.4502	69.0634
87	Mapk10	1.32873	2.20263	1.17607	1.27335	1.11755	0.465804	0.738469	0.5719	0.446295	0.236769	0.0261514	0.570087	0.232129	0.208946	0.571809
88	Mapk8ip2	0.668202	1.40773	1.86431	2.8797	1.92765	1.37358	0.61847	0.732119	0.536456	0.30091	0.0146859	0.340431	0.18347	0.288458	0.353168
89	Mfsd2a	1.18586	0.574428	0.355462	33.2126	24.3993	11.9196	5.39939	10.337	8.00286	17.6633	15.051	9.16126	18.8494	15.3774	10.9503
90	Minar2	1.50165	2.21309	1.86414	2.99487	2.48574	2.37916	1.1439	0.905043	0.96631	0.335155	0.0966704	0.246044	0.222932	0.582559	0.116234
91	Mmp3	0.64112	1.2388	1.43494	43.0043	11.9481	5.7468	2.45858	1.68635	3.18325	2.55873	2.69733	3.9431	2.06347	15.6927	7.28321
92	Msln	0.101631	0.399817	0.394219	25.4799	5.40032	0.575074	0.828212	0.660631	1.88051	14.8682	7.84959	6.45511	4.89679	4.81215	8.54309
93	Myt1l	0.368083	0.309939	0.409516	0.334752	0.630038	0.0500577	0.0849959	0.133625	0.148465	0	0.0115211	0.0574324	0.1862	0.0155791	0
94	Nalcn	0.169732	0.425306	0.267917	0.314532	0.310222	0.183163	0.143589	0.141691	0.152862	0.0508022	0	0.0456317	0.100657	0.100605	0.0262391
95	Nell1	0.179566	1.26345	0.692822	0.786619	0.407937	0.731841	0.181745	0.686389	0.0908298	0.162854	0.0565165	0.072057	0.163945	0.0407827	0.0633571
96	Nfil3	1.30157	0.723921	1.42022	13.7021	12.1261	11.6932	2.81407	1.53863	1.24525	5.29257	6.91645	2.81681	9.81723	7.35723	5.42025
97	Nos1	1.58511	1.91847	2.80954	4.23243	3.8266	1.79934	0.785891	0.958533	0.80841	0.354289	0.10166	0.53689	0.429787	0.348151	0.0860606
98	Nos2	0.670732	0.432507	0.171053	104.776	17.4981	9.25081	9.2861	10.1809	12.8437	25.7421	25.6675	10.7332	23.6873	9.43493	16.194
99	Nrg1	0.846271	0.884205	0.485545	1.9768	6.72534	1.67048	1.00438	1.09035	1.64343	2.94399	1.91184	4.74636	4.52643	4.32366	3.81927
100	Nsg2	6.678	8.88464	11.5805	31.2461	14.4372	8.93819	6.4596	7.11761	5.92664	1.59059	1.14205	2.14993	1.73759	1.78733	0.778276
101	Pappa	0.115921	0.180758	0.149658	0.640368	1.20233	0.47973	0.12464	0.120609	0.129922	0.293879	0.301341	0.58504	0.275825	0.398145	0.149068
102	Pcsk1n	9.74148	13.454	15.7315	39.4159	21.9874	15.9144	11.2875	15.4905	10.3364	1.50973	1.86772	2.74345	1.81678	2.24041	1.42691
103	Pcsk2	0.847351	1.41159	1.84305	3.15848	2.00671	1.75621	0.644618	1.06747	0.523043	0.142858	0.141256	0.402742	0.266036	0.0958431	0.0866199
104	Penk	11.5994	21.0726	23.6709	178.602	32.0344	21.9953	11.1786	17.6038	11.1684	8.89201	7.01487	6.84138	11.2962	10.8124	2.85078
105	Phox2b	1.48672	2.58932	2.57448	6.49529	3.58064	2.62379	1.23959	1.38778	0.890106	0.217887	0.0819912	0.308846	0.503162	0.288628	0.102888
106	Pirt	1.66758	2.72242	3.72941	5.59992	4.61884	2.47016	1.1432	1.42965	0.928301	0.537142	0.298708	1.05367	0.356515	0.467298	0.200671
107	Plaur	4.32159	5.36053	3.19865	64.5741	19.2204	14.8198	6.00811	8.10544	11.037	30.8317	26.7216	17.9821	40.2812	55.0941	37.4151
108	Plet1os	7.23248e-33	2.55972e-29	1.27933e-12	1.18195	0.279717	1.37115	0.229116	0.640115	0.113227	3.00353e-24	0.108637	0.137922	0.463695	0.229036	0.103741
109	Pnmal1	0.517191	1.34136	1.01149	1.31849	1.25967	1.19441	0.537592	0.699749	0.508885	0.0671882	0.0389018	0.247503	0.24864	0.106672	0.0482602
110	Pnmal2	1.83276	2.62036	2.58506	3.84446	3.54707	3.22569	1.86816	1.92068	1.81724	0.548356	0.577158	0.817396	0.853943	0.521544	0.738603
111	Pou3f3	0.187359	0.571356	0.545667	0.809813	0.610262	0.502654	0.238835	0.397332	0.207099	0.110307	0.0482455	0.148739	0.0563904	0.0802615	0.0303034
112	Ppy	13.0407	20.1217	12.149	111.157	86.9761	10.7905	67.9332	125.621	79.2279	0.425991	8.05791	8.07624	3.86756	4.00346	3.69524
113	Prex1	1.31051	1.38802	1.54828	9.81489	4.4747	11.4992	4.67053	7.35327	7.78038	8.05425	8.06724	6.48314	7.46711	7.10539	7.9882
114	Prl2a1	0	0	0	13.5928	0.132947	2.80366	0	0	0.109684	0.350513	0	0	0	0	0
115	Prph	9.56021	14.1918	20.7761	56.0568	22.3907	15.0754	6.89417	9.85458	7.77378	2.76327	0.60278	3.63045	2.6613	1.79035	0.457499
116	Ptk6	2.59417	2.15775	1.79071	15.4492	22.7269	10.606	9.03371	8.63385	6.96374	2.95776	3.34325	3.44398	3.32946	2.25395	2.37357
117	Rab3a	3.18619	5.15441	4.51783	4.4083	6.18577	3.34117	3.1692	2.71951	3.17625	2.00272	1.72983	1.95273	1.86706	1.80815	1.7171
118	Rab3c	0.861299	1.41494	1.84858	2.48013	2.11165	0.971965	0.674105	0.879882	0.605381	0.313025	0.0657831	0.329329	0.29599	0.275721	0.0908061
119	Resp18	12.9592	19.0993	19.4557	29.7753	28.4529	23.0396	22.4373	26.4105	14.3467	2.13321	1.27533	3.72912	3.14365	2.92692	2.61017
120	Ripk3	8.18679	10.7183	7.99286	93.3195	58.9998	68.2963	22.9216	40.7067	26.5816	20.911	32.0751	16.4443	23.3862	27.5841	33.5892
121	Rit2	1.95845	3.69474	2.78152	3.91926	3.20253	3.25529	1.6956	2.46822	1.6075	0.19608	0.279956	0.42568	0.462104	0	0
122	Rnf112	0.464449	0.878698	1.34776	1.33587	1.03732	0.802919	0.493131	0.419692	0.612378	0.11556	0.0765118	0.363552	0.294396	0.033314	0.105108
123	Rtn1	12.2727	12.8607	17.873	24.5351	16.7239	14.0383	6.92677	5.53582	6.89825	1.98403	1.65097	4.75392	2.92582	2.12729	1.72543
124	Saa3	0.633639	0.979231	0.621446	509.598	53.2831	171.355	10.2963	28.0334	14.4983	83.6374	204.073	43.9374	93.3265	148.152	130.006
125	Scg2	9.18968	15.0196	13.4932	21.6739	18.2009	12.9483	8.17119	9.74861	7.49786	2.07376	1.04787	4.04287	2.59754	2.91834	0.80628
126	Scg3	2.67148	4.11883	4.28237	7.94189	6.09511	4.19904	2.10715	2.5957	2.32728	0.441682	0.10701	1.20901	0.810479	0.980243	0.258511
127	Serpina3g	0.728869	0.419352	0.784584	15.6919	4.6682	3.57038	4.29224	4.11042	6.34836	9.61792	16.3335	10.7507	12.2895	5.74082	6.61323
128	Serpina3m	0	0	0	7.21566	1.04261	0.376057	0	0	0	0.0514468	0	0.346829	0.0996829	0.118517	0
129	Serpina3n	3.1343	3.38364	3.90872	173.877	34.441	12.1907	7.51304	7.22618	9.28043	8.64643	7.37592	16.4303	15.8938	10.7445	6.92145
130	Sez6	0.577622	0.458304	0.608403	1.46032	0.806571	0.657707	0.349899	0.348357	0.48031	0.0751819	0.0230415	0.369967	0.0246764	0.0561905	0.0297908
131	Sez6l2	2.98422	4.05436	3.21001	4.63402	3.87902	6.31076	1.86025	3.28955	1.75924	0.498973	0.770777	0.826236	1.76921	0.727284	1.04933
132	Slc10a4	2.02688	2.7513	2.77749	5.28208	3.53391	3.04978	0.981897	1.6738	0.843682	0.373762	0.131403	0.592633	0.459996	0.441156	0
133	Slc39a4	36.2863	46.0993	28.4733	150.593	252.6	198.498	92.6504	117.936	82.5659	103.055	104.546	85.4322	92.6273	69.6303	115.904
134	Smim3	2.41001	2.5438	2.36926	17.716	6.6537	9.39595	3.38597	3.65066	4.14499	10.8982	16.9384	8.38018	15.9063	16.0618	16.7607
135	Snap25	7.60041	13.1801	14.6606	19.6053	17.3673	8.76594	5.70481	7.12016	5.5929	1.78358	0.940805	2.74729	2.23524	2.94793	0.860499
136	Sncg	15.087	24.641	24.115	44.3041	19.2728	25.3313	11.1877	13.0163	10.5546	4.35658	1.12338	5.13915	2.91399	4.26674	1.35028
137	Socs3	3.12873	3.76941	3.67345	118.668	91.8128	33.3901	10.7999	14.2431	18.3788	31.7235	40.4653	17.7319	46.746	52.9933	48.4626
138	St3gal1	0.972741	0.92751	1.09045	5.09559	3.45736	7.33368	1.77807	1.35223	1.58252	4.97986	3.864	3.31257	4.71904	5.53429	3.98696
139	Stc2	1.92805	2.55104	1.92377	8.32337	4.20981	10.55	3.58675	9.60254	5.28477	1.83993	2.62062	3.00133	2.01097	4.09	2.41245
140	Stmn3	7.66635	12.7568	12.5455	29.054	13.0704	16.2164	5.85536	9.81483	7.69024	1.34954	0.079746	1.53955	1.41513	1.60752	0.393901
141	Sv2a	0.80416	1.98563	3.75007	3.46378	1.9465	1.43183	0.855968	0.630815	0.527141	0.653602	0.642473	0.312695	0.680893	0.663616	0.141366
142	Sv2c	0.221627	0.449348	0.371189	0.559458	0.443009	0.822945	0.247988	0.38019	0.231656	0.107135	0.116219	0.133875	0.09726	0.123264	0.146872
143	Syp	3.47012	6.28696	7.35199	11.5624	7.17778	5.91256	4.08492	4.05235	3.82267	0.700603	0.44917	1.87433	2.47995	0.942115	0.472676
144	Syt17	0.81489	1.7892	1.23874	1.62184	1.02761	1.14028	0.291866	0.952715	0.454462	0.238862	0.15023	0.48699	0.200507	0.155476	0.111329
145	Tac1	23.3035	31.4703	25.0036	282.955	185.238	35.0063	25.9955	42.1436	39.378	9.03498	9.95139	15.3692	18.347	15.8576	14.1481
146	Tagln3	2.6579	3.45786	3.20217	6.54665	3.36036	4.50889	1.92588	3.65273	2.70052	1.01997	0.413985	0.881249	0.867435	0.915728	0.97587
147	Tat	11.1419	11.1844	7.25271	51.8777	39.1981	28.9919	24.6467	25.5191	19.3611	9.06491	10.9672	9.90655	10.557	7.26069	10.211
148	Tmeff2	0.0564731	0.277673	0.438404	0.721295	0.969186	0.705793	0.305445	0.110313	0.236001	0.0996642	0	0.106693	0.0336697	0.078859	0
149	Tmem179	1.07696	2.29076	2.48548	4.63865	2.14121	1.86887	0.867056	1.30629	1.10827	0.336699	0.164764	0.564459	0.187436	0.515205	0.471699
150	Tmem181c-ps	0.32706	0.641394	0.474712	4.84186	5.71959	3.91991	1.03968	1.53455	0.895957	1.13012	0.913258	0.337317	0.966856	0.794339	0.809521
151	Tnf	0.875119	0.408508	0.682654	20.3526	13.0294	5.90129	3.33397	4.34647	7.52148	15.9678	16.7866	6.81222	19.9444	16.4268	17.7871
152	Trim15	3.3961	3.51439	2.22654	91.922	69.2973	50.5597	13.5373	28.2126	21.6502	34.7886	23.4055	18.4481	29.2365	23.2015	25.018
153	Tro	0.359485	0.419506	0.364831	0.947823	0.610592	0.411353	0.218909	0.164285	0.102494	0.23043	0.048103	0.203284	0.111668	0.141695	0.030412
154	Tspyl4	3.10025	5.58271	6.75806	11.3777	6.94442	5.16548	2.98749	6.27775	3.27026	2.04352	1.511	2.5576	1.54007	1.44635	2.55312
155	Ubd	1.58192	3.57293	2.13313	66.1201	18.6066	12.7951	21.7332	32.4073	34.9634	94.359	85.2401	61.4573	71.3147	28.004	48.1529
156	Upk1b	0.466378	0.365898	0.600512	4.18742	2.31239	1.4735	0.249338	0.906493	0.837669	0.0538592	0.186443	0.118915	0.270118	0.443249	0.0571201
157	Upk3b	0	0	0.195924	4.15348	3.02096	0.189502	0.072441	0.0436475	1.06353	0	0	0.0289337	0	0	0.0281876
158	Vstm2l	3.71677	7.76823	6.24934	15.5023	7.51199	7.7257	3.15079	5.20022	4.84228	1.09459	1.13958	1.44778	0.964688	0.913069	0.395701
159	Wfdc12	1.10934	0	0	24.6761	12.7217	0.260495	0.529034	0.478691	0.648597	0.143786	0.250095	0.475577	1.44105	1.34927	0.461664
160	Zcchc12	3.20087	5.33267	6.40173	6.95961	5.35389	5.01347	2.2657	2.89218	2.15993	0.765588	0.583501	1.32384	1.06646	0.909735	0.209104
161	Zcchc18	2.16263	3.8592	3.88096	7.8452	2.90191	4.51624	1.88287	2.6252	2.06234	0.562027	0.631128	1.23532	0.869048	0.372221	0.616951
4. cluster4 (n = 614)
number	gene_name	0week-1	0week-2	0week-3	2weeks-1	2weeks-2	2weeks-3	4weeks-1	4weeks-2	4weeks-3	7weeks-1	7weeks-2	7weeks-3	10weeks-1	10weeks-2	10weeks-3
1	1110002E22Rik	0.730902	0	0.179083	0	0	0.016771	0	0	0	0	0.0233937	0	0.0888425	0.020699	0.00965329
2	1810063I02Rik	7.42507	14.8057	8.89391	2.69798	1.40127	4.38538	7.29027	8.076	10.1557	1.9292	0	0.727994	0.613714	1.46856	1.43731
3	2310079G19Rik	32.1846	20.332	18.6576	4.48552	13.5908	0	12.3662	11.2446	4.07434	0.491901	0.742555	2.24113	0.71548	0.69021	0
4	2810433D01Rik	1.14264	1.29053	1.99877	0.238503	0.104726	0.517741	0.613865	0.961005	1.0514	0.282456	0.622358	0.234983	1.10394	1.15226	0.201039
5	4930481A15Rik	9.53265	8.67163	6.8344	3.39707	4.46226	7.33927	7.12752	7.23782	10.5647	1.09034	2.14349	3.68046	1.43893	2.50454	3.00456
6	5031434O11Rik	2.96589	2.05774	2.58592	1.39916	1.45076	3.04355	1.26799	2.82481	1.51054	0.867762	0.619936	0.491586	0.610441	0.401753	0.444701
7	5033404E19Rik	13.1577	8.14681	15.2898	0.513343	2.65315	0	10.3958	8.29675	7.25798	0.926876	1.03283	2.22509	0.886237	0.755099	1.72243
8	5430427M07Rik	13.3171	10.1648	4.32786	0.216196	1.42119	2.9859	4.69259	4.78745	1.23194	0	1.90772	0.934581	0	0.129868	0.233394
9	5730419F03Rik	1.41122	1.83062	0.788048	0	0.251374	0.422566	0.718316	0.776759	0.782745	0.762244	0.427847	0.440846	0.399015	0.317364	0.702648
10	5930430L01Rik	1.00717	1.31695	1.12944	0.355723	0.579152	0.206954	0.533671	0.35123	0.43557	0.602367	0.438744	0.863935	0.310616	0.552297	0.569166
11	9130208D14Rik	12.6902	10.3403	12.009	1.1314	3.26073	6.23838	11.457	6.30754	5.32391	3.41509	4.53226	6.15113	4.09731	2.68746	3.37638
12	9530026P05Rik	1.41028	4.21731	1.34998	0.868891	0.991673	0.156496	0.635368	0.332709	0.589321	0.627645	0.206864	0.543589	0.277323	0.131339	0.806405
13	9530036M11Rik	0.830461	1.12602	0.733538	0	0.106264	0	0.490667	0.244648	0.174371	0.143102	0.041026	0.154457	0.0941057	0.168908	0
14	A430035B10Rik	1.54022	1.37339	1.19149	0.772259	1.36071	1.38107	1.87514	2.88867	1.83735	0.688654	0.92952	1.52088	0.418441	0.919063	0.661903
15	Aatk	1.44984	2.22351	1.79535	1.83985	1.51456	1.05949	0.715175	1.17895	0.598692	0.793918	0.266689	1.2847	0.439845	0.507287	0.149058
16	Abca8a	3.71628	3.67404	5.56722	0.905605	1.98833	1.93807	4.47415	1.03471	1.44875	1.94334	0.142758	1.38996	0.343378	0.241384	0
17	Abca8b	0.836265	0.749688	1.03235	0.314589	0.57259	0.355578	0.190609	0.319074	0.134424	0.233853	0.107312	0.252651	0.206965	0.215159	0.15621
18	Abcc6	3.97538	1.75889	4.59239	0.87808	1.35747	2.29374	1.86487	3.50265	2.26581	0.863736	0.679227	0.513475	0.601552	1.03754	0.761747
19	Abcg4	0.716743	1.29293	1.32082	1.16026	1.24162	0.589973	0.346767	0.624923	0.319009	0.166415	0.24635	0.314991	0.296357	0.405423	0.143593
20	Acaa2	92.0468	102.516	80.0699	49.1712	55.3566	150.655	70.3411	60.2572	55.0236	19.8839	25.199	27.9373	21.4511	26.9623	25.8129
21	Ackr3	6.35245	8.21926	6.75153	3.90583	2.83086	2.28262	2.91014	2.63969	2.9876	6.31694	5.49477	7.23321	6.2513	7.42405	7.46551
22	Ackr4	1.98122	3.87794	4.17311	2.94625	5.5122	3.85533	3.05382	2.96995	2.9939	0.567701	0.109027	0.70869	0.822881	0.862555	0.308114
23	Acsl6	1.35148	1.51288	1.73711	0.561481	0.946171	0.555832	0.847528	1.2343	0.221971	0.518444	0.0757219	0.349526	0.566078	0.822452	0.18026
24	Acss2	46.1738	45.6776	41.643	17.1045	34.7766	21.1108	51.3906	37.6551	36.6589	7.92378	16.9012	18.9334	12.476	9.78875	10.1413
25	Acta2	1454.46	2415.56	2210.73	338.839	761.004	424.108	510.783	517.065	382.011	340.929	122.682	395.501	368.676	495.817	107.757
26	Actc1	1.00721	2.70642	0.788249	0.21135	0.644505	0.836653	0.708731	0.780948	1.39053	0.130293	0.170941	0.513519	0.1262	0.146555	0.0710686
27	Adam23	2.06381	2.53294	2.73972	2.72387	4.07283	1.7416	2.69102	1.73301	1.8785	0.947724	0.381915	0.944143	0.523232	0.549786	0.384888
28	Adamts19	0.493957	0.482737	0.410012	0.144017	0.0642441	0.181917	0.123335	0	0.0895938	0.0763629	0.0504591	0.105167	0.115036	0.113179	0.127577
29	Adamts5	0.492777	0.616274	0.854695	0.444136	0.364359	0.125513	0.171832	0.19498	0.156553	0.134686	0.132343	0.176162	0.146386	0.183674	0.128246
30	Adamtsl1	2.18808	2.69179	2.48785	0.976308	1.44233	0.366457	0.294585	0.681977	0.612758	0.765986	0.219857	0.621098	0.660522	0.707437	0.184442
31	Adamtsl3	0.800893	0.925951	1.36828	0.521367	0.572117	0.469851	0.529818	0.0612754	0.223574	0.20922	0.0316357	0.296462	0.306385	0.281304	0.0130517
32	Adcy5	8.71095	14.1521	12.0052	4.45811	5.0272	3.40991	2.51603	3.19429	2.33625	2.52107	0.627468	3.02642	2.22583	3.55171	0.665665
33	Adcyap1r1	2.0417	2.25076	3.09473	1.33753	2.15038	1.14331	0.699768	0.461441	0.746092	0.430332	0.133753	0.596974	0.325558	0.376027	0.165911
34	Adgrd1	1.70439	2.58656	2.13921	1.47465	0.929995	1.15972	0.391458	0.298517	0.540016	0.383553	0.215029	0.960488	0.566117	0.610694	0.339508
35	Adh1	1637.65	1512.9	1314.03	527.966	813.416	179.21	1783.16	1156.71	1139.8	33.1417	198.695	340.835	153.057	117.113	140.186
36	Adra2c	0.196019	0.18683	0.348053	0.438341	0.258562	0.562501	0.183877	0.363674	0.286355	0.0517822	0.0467596	0.058082	0	0.058242	0
37	Adrb3	1.21439	1.17135	2.57272	0.854843	1.83818	0.661121	0.817917	0.529361	0.905046	0.233962	0.46765	0	0.285713	0.396032	0.18957
38	Agbl3	3.06332	4.49345	2.34128	0.769054	1.17384	0.863438	2.26545	3.42309	1.52928	1.6618	1.34185	1.73245	1.24389	1.0828	1.88466
39	Agtr1a	2.75255	2.64085	2.7905	0.519868	2.23588	3.37744	1.27706	1.47563	1.59785	0.180762	0.273678	0.347435	0.180487	0.262423	0
40	Aifm2	16.9728	23.5639	18.6609	5.7624	10.3491	9.34718	6.66606	5.39119	4.42195	9.65188	5.05808	8.31196	5.93463	7.62466	5.25898
41	Ak1	20.0855	14.6241	12.7386	8.91081	7.42731	3.12361	4.95635	5.5485	3.38406	3.9949	2.23113	4.23144	5.15998	5.1859	1.84761
42	Akap12	2.07548	3.15453	4.01487	2.11199	2.86213	1.11448	1.03744	1.25016	1.13582	0.91027	0.541376	0.757731	0.924199	1.20004	0.935947
43	Akap6	0.890733	1.10694	0.992527	0.322476	0.498937	0.251425	0.197356	0.348888	0.23965	0.236367	0.0863335	0.221368	0.229213	0.22677	0.0461885
44	Angpt1	1.13854	1.98708	1.00871	0.267196	0.3803	0.184971	0.321276	0.289916	0.173767	0.110215	0.338948	0.467114	0.271919	0.148801	0.173826
45	Angptl1	2.62849	3.2298	3.45381	0.863351	0.554542	1.05523	0.240338	0.69949	0.168458	0.870122	0.0968874	0.469427	0.568599	0.589737	0.0386298
46	Angptl6	2.04724	3.4684	1.88043	0.797161	1.0099	1.40666	1.6658	1.4839	1.81904	0.795669	1.27436	1.20077	0.697197	0.588757	0.632271
47	Ankrd34a	0.271601	0.567465	0.543452	0.385583	0.191786	0.260747	0.158835	0.0599785	0.0669249	0.0700832	0.092282	0.119111	0.104384	0.116918	0.0395431
48	Aoc3	10.2287	14.9108	17.6331	3.95822	7.1338	4.50673	3.75536	3.16317	3.07165	2.3449	0.945147	2.83391	2.84819	3.61995	1.00742
49	Aox1	1.5068	1.41932	1.35228	0.213854	0.502541	0.26665	0.428892	0.44544	0.405219	0.51001	0.264942	0.343242	0.595554	0.459075	0.452925
50	Aqp11	8.42804	10.6091	8.77962	4.84314	7.68456	29.5503	8.36512	10.2868	6.58098	1.47834	1.45267	1.83656	2.16132	1.43153	2.6899
51	Arhgef25	18.672	25.53	22.602	13.1259	14.3138	8.00722	7.88125	11.7279	9.64437	8.24348	3.7478	7.67285	7.17483	8.3224	2.76989
52	Arhgef9	3.18987	4.6206	4.10457	1.17708	2.01781	2.41441	1.64182	0.925447	0.958583	0.819381	0.487207	1.03061	0.949811	0.883252	0.278464
53	Arl4d	10.2795	24.9004	21.3878	11.5402	16.7279	8.08743	8.86846	8.79524	7.01309	1.77619	0.986154	2.53908	2.30476	2.9828	0.690283
54	Armh4	2.83689	2.85702	2.2749	1.47905	2.09885	2.28145	1.2101	0.584174	0.960496	0.945519	0.50004	1.18175	1.32876	1.23675	0.751197
55	Art3	69.7948	108.753	76.0356	9.89548	16.5164	9.33422	11.3923	14.885	11.6753	13.5347	4.2753	20.6052	10.9466	14.6286	3.1708
56	Asb5	3.40568	0.694063	0.968395	0.0694237	0.227026	0.126609	0.65564	0.23481	0.185249	0.550047	0.234474	0.368795	0.610619	0.239349	0.638889
57	Astn1	0.979206	1.96124	2.04176	0.788912	0.900987	0.780631	0.320221	0.281537	0.236006	0.166224	0.12274	0.315188	0.227613	0.629787	0.0342817
58	Astn2	0.641224	0.815464	0.780459	0.343087	0.322953	0.438544	0.248465	0.297722	0.18396	0.0908415	0.0344075	0.282461	0.096237	0.271717	0.0654592
59	Atcayos	5.50306	6.6093	6.83884	1.10321	0.362901	0.777165	0.557007	0.77588	0.254312	0.21506	0.0748163	0.291582	0.715136	0.466363	0.0958803
60	Atl1	1.72301	2.69005	3.4227	1.88967	1.87836	2.1172	1.25927	0.920462	0.788928	0.62026	0.469708	1.06468	1.30084	1.13593	0.457761
61	Atp1b2	5.46428	9.92813	9.39765	6.50041	5.0466	2.54965	2.44892	1.78009	1.3134	1.77502	0.848673	1.66613	1.54399	1.9158	0.948371
62	B230118H07Rik	18.6459	19.8135	22.4328	8.92411	10.7615	11.2658	8.52937	8.48534	8.66093	4.77849	4.0172	5.45828	3.82989	6.62205	3.81915
63	B3galnt1	4.39903	6.93645	6.05948	3.57797	4.6288	4.10413	2.52612	1.81702	2.31177	0.56386	0.732889	1.71478	1.70455	1.27551	0.235949
64	BC051019	0.482329	2.13084	0.823555	0.0608191	0.251833	0.315627	0.464661	0.189326	0.21152	0.0564511	0.194095	0	0.05652	0	0
65	BC067074	0.426299	0.418079	0.150932	0.0566004	0.0597046	0.100345	0.0253219	0.0463497	0.0499664	0.0268705	0.0707763	0.0596913	0.0537622	0.0309401	0.0285865
66	Bche	7.71091	12.639	8.70228	1.73404	4.14407	9.04667	3.63086	2.7049	1.74326	0.775257	0.261413	1.68982	0.937535	0.906995	0.331943
67	Bcl6b	0.924404	1.25888	1.57555	0.475557	0.840916	0.594686	0.40694	0.548243	0.452661	0.542398	0.951161	0.716964	1.06882	1.28474	1.1553
68	Bdh2	2.9901	3.05469	3.52844	1.57206	1.45395	1.79414	0.490715	1.66513	0.797727	0.743423	0.737968	0.929256	0.464643	0.699038	0.947624
69	Bmp3	7.62201	13.4305	7.82328	2.47175	4.53234	27.0311	2.88098	3.39312	2.06538	1.89426	0.845833	2.1625	1.94858	1.70668	0.706897
70	Bnc2	0.728743	1.33349	1.01655	0.349018	0.845238	1.06594	0.286736	0.591986	0.296163	0.311637	0.0726922	0.0907398	0.0256061	0.271185	0.20599
71	Brd3os	1.04927	2.17505	1.44072	1.12638	1.18394	1.05812	0.53369	0.741561	0.873503	0.625036	0.64947	0.326805	0.48448	0.655416	0.742932
72	Brinp2	2.526	5.49497	3.83268	1.70495	2.79535	0.155556	0.612168	0.459218	0.47294	0.674998	0.0906663	0.599924	0.55141	0.66347	0.138289
73	Bves	4.60613	6.43381	6.0469	1.26654	2.4285	1.34543	1.24394	1.81324	0.853127	1.40537	0.101231	1.69567	1.24653	1.55097	0.190374
74	C1qtnf12	12.4641	13.2185	13.3467	9.53692	6.41979	12.4333	13.7489	18.7335	17.4082	7.81889	6.13594	6.62902	5.21909	6.81753	4.31772
75	C1qtnf2	7.48706	11.9364	9.71698	2.8944	2.29664	2.12531	2.6028	3.37876	2.88251	2.7155	1.21795	2.0706	2.36324	1.95475	0.84886
76	C1qtnf7	4.28652	6.8897	5.57864	2.8451	2.54529	1.74361	1.32723	1.52409	0.82106	1.34453	0.659242	0.7183	1.2356	1.45447	0.182927
77	C1qtnf9	2.04695	1.39911	2.46584	0.466532	0.694226	0.463078	0.831758	0.570198	0.669817	0.539139	0.216341	1.09176	0.242418	0.404387	0.221667
78	Cacna1e	0.716402	0.733023	0.971667	0.488715	0.479622	0.511074	0.368393	0.403712	0.276774	0.0564666	0.0342357	0.207965	0.0561586	0.213471	0.0332569
79	Cacna1h	8.92047	11.5493	10.0789	5.19853	6.96123	7.31435	2.77424	6.86526	3.13262	2.12127	1.94699	3.31126	1.72895	4.08871	0.827057
80	Cacna2d1	7.73403	10.7087	10.5661	4.43716	5.52777	3.62996	3.33021	3.80787	2.59865	2.68722	2.09633	2.50927	2.21985	3.21007	1.08988
81	Cacna2d3	1.43844	2.27412	1.96611	0.37301	0.781763	0.885696	0.320099	1.00473	0.349317	0.404267	0.218169	0.517103	0.222709	0.250081	0
82	Cacnb2	3.23204	4.66456	4.09219	0.945183	1.85042	1.20988	0.716906	1.10296	0.520655	0.8548	0.0862142	0.526167	0.540233	0.839369	0.130984
83	Cadm3	3.14252	4.4282	3.9617	4.30646	3.22656	2.30036	2.05594	1.02966	1.56194	0.603883	0.614895	1.32318	0.723893	0.786979	0.107316
84	Camk2g	15.1192	27.7926	23.1448	5.67499	11.8961	6.36676	7.11906	7.23338	5.1499	7.92259	5.87787	7.50787	9.89444	9.68626	5.06697
85	Cap2	10.1925	17.6842	14.1484	3.25816	5.57822	4.02911	3.97588	3.99592	3.55375	5.87038	3.28213	5.80518	6.66333	5.09977	4.41481
86	Car11	3.7304	2.94534	4.81019	2.85073	3.37915	2.5535	0.918459	2.99837	1.51246	0.407485	0.609318	1.66709	0.850263	1.17933	1.31406
87	Car14	3.74071	4.92309	3.15852	1.92704	0.378631	0.409428	0.450687	0.355179	0.301303	0.707283	2.87573e-17	0.37048	0.0712106	0.471513	4.14341e-18
88	Casp12	9.65925	13.0506	11.2161	3.77401	7.13812	5.67719	3.59325	4.21533	3.70783	13	11.5306	7.59807	10.4977	7.12718	6.83196
89	Casq1	18.4709	0.485442	3.35716	0.223112	0	0.18823	0.28363	0.0863059	0.192776	1.30984	1.13717	0.396123	2.50752	1.31246	1.23931
90	Casq2	13.3321	20.6689	13.1793	2.11575	3.76392	1.76572	2.67478	2.08428	2.49807	1.2419	0.9893	2.84629	1.91395	2.97222	0.763256
91	Catspere2	0.935718	1.31628	0.902772	0.472231	0.570126	0.389618	0.451375	0.609391	0.38259	0.0792462	0.0906475	0.187294	0.212627	0.166964	0.178537
92	Cav3	5.10752	4.80885	5.92879	2.67479	1.83017	2.38305	0.855924	1.89056	0.89323	1.34607	0.626328	1.42747	1.02276	1.54758	0.362904
93	Ccdc107	65.8544	84.0545	73.42	49.4735	58.3367	109.001	50.042	79.3514	59.9272	28.6403	25.8831	26.0527	22.143	23.5095	23.8171
94	Cckar	1.21816	3.05987	2.85259	0.366039	0.618172	0.576563	0.259137	0.541852	0.308786	0.196246	0.0305938	0.470625	0.244998	0.284132	0.0752537
95	Cd163	2.43062	1.41624	2.67451	1.15236	0.764277	0.697609	0.398818	0.0341368	0.411407	0.0206473	0.0329654	0.476952	0.115096	0.0999398	0.155929
96	Cd200r2	12.4	10.4448	8.89187	1.2371	4.12877	4.59371	5.85003	5.82771	3.43254	2.594	3.23624	4.63411	5.20292	3.0973	4.76658
97	Cd209f	2.08777	2.36068	2.52665	1.13814	0.394706	0.375435	0.144942	0.397478	0.197898	0	0	0.0889678	0.179068	0.17764	0
98	Cdh19	1.59357	1.97355	1.77817	1.05487	1.46063	1.24335	0.324394	0.739397	0.330496	0.320835	0.0251371	0.647749	0.115883	0.140744	0.057752
99	Cdh2	0.779905	1.49536	1.32054	0.999903	1.18212	1.05181	0.335996	0.4927	0.354576	0.397992	0.150942	0.320857	0.248738	0.401013	0
100	Cdh26	0.459106	1.42754	0.828697	0.100788	0.0349107	0.289619	0.31433	0.374341	0.34888	0.0312292	0.5829	0.175358	0.0926506	0.683637	0
101	Cdh4	0.1513	0.443228	0.229887	0.0584477	0.074568	0.60075	0.245793	0.0692607	0.0503974	0.106757	0.113151	0.275815	0.0264722	0.785565	0.0444506
102	Cdkl1	3.74739	6.99634	4.34732	0.296681	0.310114	0.324003	0.256269	0.76948	0.82396	1.07255	0.390593	0.796552	1.11071	1.84859	0.244647
103	Cdnf	1.15299	1.41825	1.04005	0.326609	0.391665	0.590526	0.565127	0.160644	0.348679	0.315769	0.248056	0.448298	0.221419	0.340315	0.468178
104	Cela1	403.336	540.537	393.01	58.3075	216.758	105.688	377.973	394.946	356.67	60.7262	127.841	141.942	97.2207	86.1546	118.448
105	Ces1b	1.45598	0.667304	0.774681	0	0.0546055	0.360322	0.50315	0.498287	0.500523	0.0992333	0.0431674	0.166598	0.147224	0.174669	0.160429
106	Cfl2	105.189	143.543	113.569	42.2721	73.524	47.7109	51.4952	63.7799	36.4099	46.79	29.4272	49.9985	35.9903	47.1541	30.6785
107	Chpt1	62.3146	70.5574	54.5766	12.0874	51.7302	29.3372	59.185	47.8241	38.547	9.99371	17.0279	21.0926	15.3764	11.787	15.9028
108	Chrm3	1.04534	1.80805	1.63577	0.226145	0.581479	0.476187	0.235212	0.436037	0.358059	0.69748	0.166398	0.58333	0.526042	0.541485	0.274504
109	Ciart	10.0755	20.7895	3.81041	2.34543	5.55927	2.4663	5.56556	8.93484	5.65617	2.53449	3.84375	6.62155	1.47642	2.40811	3.53954
110	Ckb	250.541	408.978	397.062	100.057	138.688	128.195	76.6529	123.228	89.1872	58.9718	36.5172	57.1324	66.7852	75.7661	29.0793
111	Ckm	170.197	73.3766	81.4917	14.032	10.3501	18.1235	7.54334	11.9296	9.09651	11.2133	0.701063	10.0294	25.2788	10.421	1.64646
112	Cldn34c1	0.373762	0.328596	0.523759	0.187583	0.253436	0.330214	0.295389	0.63691	0.0334475	0.352126	0.0769871	0.358908	0.206525	0.377702	0.0381815
113	Clec3b	46.705	51.7424	47.6105	13.3652	8.49232	6.76696	15.3365	11.1443	14.5421	2.57025	2.14008	7.98544	4.35902	2.75383	2.88433
114	Clip3	6.06943	13.0884	10.8217	8.53158	8.55335	3.49803	2.64633	2.86799	3.07028	2.5948	2.31722	2.418	2.21071	2.84595	0.843056
115	Clmp	23.8585	33.4337	24.6439	12.3335	16.0996	7.02076	10.7716	8.26955	8.01384	6.5974	5.407	10.6787	7.44204	8.20568	4.33903
116	Clvs2	0.820426	1.38034	1.37661	0.149428	0.161581	0.2733	0.097426	0.175883	0.183023	0.103246	0	0.119628	0.0605582	0	0
117	Clybl	46.3362	50.5603	37.5937	15.0503	27.1271	36.9257	41.4882	32.6621	29.2942	5.93392	9.01869	14.2366	8.19666	9.7227	7.67828
118	Cmtm5	1.06543	2.90695	2.00855	1.46864	1.35382	1.26814	0.634042	1.86835	0.647441	0.169214	0	0.390632	0.878076	0.215574	0
119	Cmya5	1.97032	0.21908	0.536196	0.0444853	0.0153089	0	0.0126082	0.0437799	0.0319176	0.0818685	0.0120726	0.0669671	0.248871	0.0321311	0.00748591
120	Cnnm1	0.696504	1.40652	0.471455	0.361673	1.06729	2.20247	0.750035	0.530062	0.873956	0.0689025	0.106564	0.54149	0.155463	0.177772	0.176043
121	Cnrip1	3.34225	3.75144	4.03876	3.08668	2.73549	1.28271	1.6767	1.44164	1.64508	0.940489	0.68179	1.51889	0.837355	1.26936	0.64823
122	Cntnap2	0.107321	1.14496	0.31647	1.04564	0.625358	1.22958	0.243792	0.44242	0.409949	0.0649757	0.0564811	0.0707218	0.0159698	0.150091	0.0693795
123	Col14a1	6.78281	7.78552	8.26497	2.10155	1.11107	0.651454	1.6562	0.882006	1.01859	1.111	1.25481	1.87634	2.24773	1.85631	1.75283
124	Col4a6	0.451808	1.14476	0.764262	0.0536805	0.324238	0.0510551	0.200672	0.021301	0.0941212	0.0775625	0.0338402	0.174101	0.0910415	0.213475	0
125	Col8a1	1.85831	2.91117	1.74466	0.939367	1.26294	0.719688	0.853125	0.91517	0.785812	0.460972	0.430526	0.755893	0.743848	0.59728	0.556475
126	Col8a2	0.561215	2.02843	1.22292	0.292004	0.371412	0.331532	0.36536	0.129711	0.0920435	0.0601221	0.0523805	0.0920019	0.1017	0.0232237	0
127	Colgalt2	0.549664	0.537854	0.424161	0.319819	0.150613	0.296848	0.187731	0.232232	0.23148	0.112382	0.0395065	0.223433	0.089527	0.10508	0.0976298
128	Coq10a	26.0137	22.5813	24.6516	15.2482	22.2984	18.7076	19.9482	25.3853	15.8003	10.8176	9.60116	10.741	9.9162	9.7727	9.305
129	Coq8a	26.6124	20.0945	21.3658	6.11828	4.60691	6.91081	12.6324	7.71316	8.9299	3.27313	4.43831	6.0647	6.19185	4.28009	4.07615
130	Cox7a2l	245.865	267.374	216.331	159.207	149.483	248.707	260.899	265.006	257.53	98.2553	116.85	126.957	106.763	113.327	124.039
131	Cox8b	40.5853	10.5315	13.473	2.91259	2.25972	7.50533	2.37084	2.36288	3.83127	0.688748	0.297289	0.384358	2.3745	1.15999	0
132	Cpe	111.796	151.637	145.412	205.81	111.964	62.6434	72.5935	74.054	53.9627	22.5895	11.6107	31.0679	28.6436	34.6905	14.1435
133	Cpne4	0.37939	1.06561	0.804331	0.386067	1.19204	0.593277	0.681775	0.247143	0.377678	0.222704	0	0.190895	0	0.0860258	0
134	Cpne6	0.699632	0.686626	1.06033	0.0356874	0	0	0.0813942	0.307206	0	0.11915	0	0.0493163	0.114594	0	0.0485146
135	Cps1	5.06312	5.68855	3.52886	0.271355	0.198913	1.77744	2.5487	1.04203	1.526	0.630333	0.705908	2.41383	1.30642	0.594354	0.812551
136	Crabp1	1.36555	2.58075	1.62485	2.39082	3.07366	0.217482	0.614441	1.82086	1.65351	0	0	0.126671	0.222392	0	0
137	Crip1	2230.62	2982.88	1714.25	829.766	1212.43	1158.17	1425.48	1961.91	1615.41	487.548	536.865	523.053	544.787	641.848	709.734
138	Cryab	57.2616	57.6347	52.2561	27.0652	26.3141	19.9926	15.6239	19.9374	17.4756	10.977	4.32245	11.8768	13.4122	16.2971	6.24283
139	Csdc2	5.08189	6.71987	6.9973	1.31273	2.62557	0.83317	1.66456	1.27798	1.08305	0.707416	0.494599	1.00581	0.901217	1.0802	0.550534
140	Cspg4	5.07438	7.47264	5.97176	3.01396	3.09641	2.58303	1.62844	2.80421	2.27836	1.41088	1.18128	1.74484	2.41268	3.29537	0.79487
141	Csrp2	338.803	455.043	358.137	289.664	220.236	439.347	315.916	312.148	341.393	121.31	164.327	158.762	158.851	117.4	204.054
142	Cttnbp2	4.60997	4.36696	5.33253	0.994557	1.60003	1.27275	3.88335	4.53846	3.59784	2.09312	1.38263	2.28314	1.93495	1.4243	1.54108
143	Ctxn3	11.8631	13.6684	11.8349	2.73519	3.80132	6.99023	2.74068	2.57554	2.46231	2.09436	0.567708	2.01428	2.13418	2.26548	1.10133
144	Cyp2s1	61.948	65.9076	42.0794	14.4013	32.8225	56.6712	34.9606	28.9218	21.6305	5.21336	6.64719	18.2781	8.38957	12.2864	8.10829
145	Cys1	5.8916	11.8321	6.99608	2.00536	4.47385	2.28329	2.74365	3.41093	3.43852	2.11808	0.974157	2.77894	0.746181	1.04728	0.254384
146	Cytl1	6.09048	4.89385	5.74885	0.966021	1.69797	0.212535	1.98848	1.80517	2.58038	0.239972	0.0886532	1.84961	0.403968	1.15926	0.128232
147	D030028A08Rik	1.27416	1.63246	1.20234	0.344173	0.886056	1.0077	1.35206	1.17265	0.708765	1.97406	1.41747	1.44997	1.18902	1.50711	1.08081
148	D830026I12Rik	1.07544	1.14273	1.16963	0.377499	0.223937	0	0.191649	0.227382	0.303405	0.451667	0.0578925	0.294166	0.203315	0.198799	0
149	D830050J10Rik	4.4678	7.73336	5.59083	2.79707	3.00174	2.66322	2.80222	3.1844	3.39087	1.89258	2.02227	3.14343	1.89009	2.0327	2.27697
150	Dact1	1.98372	3.20065	3.38267	1.99055	1.05336	1.23439	0.812078	0.954184	0.682689	2.26693	1.09726	1.80505	2.02992	0.835628	1.83804
151	Dact3	15.0653	30.2405	20.1995	6.82236	9.22844	5.53884	5.03624	6.16364	4.72041	4.09724	1.77583	4.31546	3.91821	5.49395	2.40518
152	Dbp	88.4091	148.433	55.5046	10.0269	25.8369	13.8654	55.6048	84.2802	73.4882	10.2532	18.4084	27.5618	3.56205	8.93269	12.3909
153	Ddit4l	2.21341	1.19702	2.24171	0.594144	0.377561	0.269332	0.510153	0.564778	0.879264	0.976551	1.65167	0.744873	1.17701	1.50556	1.66178
154	Ddo	2.61284	3.05495	3.21318	0.629404	1.19933	1.09964	0.758042	0.662739	0.396412	0.601307	0.14257	0.33435	0.438238	0.750666	0.0761861
155	Dgkg	0.803774	0.673941	0.696262	0.276085	0.698515	0.753495	0.351988	0.370494	0.281364	0.21423	0.187489	0.261915	0.275748	0.204329	0.176335
156	Dlg2	1.39125	1.81716	1.57848	0.933084	0.991868	0.929369	0.357641	0.826841	0.469503	0.452926	0	0.60808	0.330686	0.846556	0.176763
157	Dmd	7.78844	9.6758	10.144	3.73261	6.28048	4.82986	4.83691	4.23895	4.32014	4.50444	4.46475	5.42465	4.28746	5.10993	3.14878
158	Dmpk	115.973	200.881	179.166	79.5329	80.4456	52.1067	50.4264	72.3928	62.2989	136.89	90.2559	78.2684	100.391	94.8688	96.4068
159	Dnajb5	24.1633	25.9968	24.9961	8.64136	15.6943	9.55026	10.9202	10.2141	9.42754	9.82308	8.53186	10.8613	9.46533	8.64885	7.66652
160	Dnm1	7.62522	6.21558	10.1314	10.7129	7.65395	9.6038	4.00436	7.02202	4.21134	2.01799	1.38452	3.84858	2.36784	2.93632	2.26863
161	Dpp10	2.71594	3.44768	3.59885	0.0949254	1.23386	1.3042	0.434784	0.571991	0.214749	0.169988	0	0.310531	0.269081	0.208056	0.0242103
162	Dtna	18.3116	25.687	21.2875	2.43651	6.62497	2.9023	3.63709	6.18558	2.76488	4.12529	1.64615	5.11577	4.72132	4.18488	2.41364
163	E130102H24Rik	3.57767	2.06691	4.24223	1.797	2.44314	2.89151	2.09632	3.33361	1.67072	1.64474	1.98328	1.95882	1.03505	1.40001	0.346886
164	Echdc3	5.58138	5.37075	5.46581	0.537477	1.81978	2.77695	4.5192	3.95568	3.188	0.30039	0.612117	1.17533	1.24253	0.637214	0.382397
165	Eci3	8.44565	11.1434	8.80901	0.922039	5.06889	19.8031	5.3053	7.10422	4.3795	0.650601	1.33154	1.97848	0.99538	0.508828	0.778122
166	Ecm2	3.66205	2.82027	4.13892	0.376149	0.80797	0.484238	0.814622	0.492202	0.622211	0.510541	0.206223	1.28071	0.400211	0.0688282	0.144919
167	Edil3	1.55968	3.04081	3.00518	1.05426	1.59156	0.372111	0.660364	0.632819	0.474379	0.476073	0.381685	0.910372	0.536725	0.376938	0.231756
168	Eef1a2	17.308	8.48112	11.8827	19.941	12.3464	8.38851	3.17016	4.57972	3.82687	1.38743	0.656591	1.5088	3.09268	1.32394	0.288553
169	Efemp1	22.0813	29.522	32.3994	19.3106	17.0364	15.448	11.3246	12.6675	11.516	2.68574	3.56578	7.97992	5.28434	4.39218	3.99584
170	Efhd1	2.7643	3.31806	1.88482	0.734608	0.879412	0.380259	0.638482	1.94891	1.16789	0.51572	0.170925	0.763578	0.290688	0.237759	0.171285
171	Egflam	0.997734	1.2318	1.58419	0.264542	0.477855	0.34466	0.386299	0.380078	0.456313	0.572597	0.458725	1.28044	0.345719	0.42677	0.565333
172	Enpep	2.82633	3.17451	3.73691	1.44469	1.74899	6.44581	1.99091	1.06431	0.966963	0.492875	0.134747	1.57072	0.284126	0.554823	0.264782
173	Epdr1	6.60506	6.24519	6.73983	4.61242	4.19089	5.54801	2.0866	1.65006	2.36154	1.45529	0.861008	1.1407	1.36659	1.40092	0.737619
174	Epha3	0.189895	0.306769	0.285419	0.0555395	0.146135	0.235159	0.0170525	0.0311652	0.0164975	0	0	0.0784218	0.0730853	0.196068	0.0562794
175	Eya1	1.34436	1.12985	1.44459	0.0982174	0.249674	0	0.0884079	0.0810522	0.0869644	0.402625	0.20622	0.323351	0.317754	0.168369	0.343811
176	F13a1	3.49191	2.74602	3.39437	1.52396	1.56763	1.05961	0.577915	1.21901	0.745267	0.288884	0.652542	0.36847	0.466935	0.5532	0.845672
177	Fabp3	7.56701	4.02524	4.4632	1.90651	1.02796	1.39638	0.444814	1.72297	1.03963	0.243186	0.431702	0.538605	0.597344	0.704239	0
178	Fahd2a	15.5005	22.3503	16.251	10.7607	8.21536	17.1464	14.0464	17.2358	15.6798	7.84527	7.01381	11.5325	9.87476	5.91597	9.64974
179	Fam13c	2.54349	4.45707	3.89978	0.415293	1.65158	0.593483	0.630381	0.745791	0.308614	0.605189	0.295739	1.42931	0.714558	0.623044	0.309659
180	Fam155a	0.444884	0.75164	0.674786	0.74004	0.668202	0.553575	0.290961	0.246078	0.296314	0.0614753	0.100396	0.0938187	0.115769	0.10001	0
181	Fam171b	1.2218	2.07862	1.82836	0.614468	1.27242	1.00182	0.665828	0.530377	0.424406	0.260116	0.209694	0.615828	0.417564	0.185424	0.212765
182	Fam184a	0.233602	1.63608	1.06926	0.371218	0.355856	1.36262	0.172281	0.215331	0.286004	0	0.0625404	0	0.0510021	0.334528	0.0783504
183	Fam184b	0.955163	0.779876	0.996252	0.345159	0.363605	0.264548	0.332996	0.396693	0.201964	0.242252	0.136371	0.105076	0.162095	0.155675	0.301021
184	Fam217b	1.14943	1.37974	1.10936	0.94332	0.76064	1.09312	0.581916	0.634503	0.514114	0.379094	0.639531	0.529792	0.954989	0.772293	0.505518
185	Fap	2.70964	1.34345	2.00729	0.999475	1.57075	1.5398	1.15922	2.17245	1.43983	0.189755	0.379321	0.745661	0.542339	0.415848	0.461511
186	Fat4	1.01515	1.49842	1.25138	0.174432	0.477346	0.408587	0.331588	0.443973	0.388129	0.280417	0.280029	0.454389	0.416298	0.474348	0.178934
187	Fbxl16	1.64555	2.25391	2.34172	2.68341	2.11095	1.46421	0.705728	1.40531	0.61562	0.177955	0.200933	0.551919	0.378118	0.595087	0.258515
188	Fbxl22	11.6728	16.4736	18.6146	3.57968	5.43002	4.18381	4.89576	7.44122	5.35589	3.1322	1.39667	3.31498	3.23231	5.42935	1.82623
189	Fbxo32	2.81912	4.06151	2.03072	0.417643	1.5999	0.659659	3.07457	1.14284	0.746447	0.676746	0.600026	1.53486	0.77669	0.905567	0.809558
190	Fez1	2.15111	3.49729	3.87711	2.68062	2.70036	1.964	1.52671	2.43772	1.15968	0.446873	0.225774	0.96331	0.543161	0.408586	0.0789041
191	Fgd1	1.30129	2.5252	1.6503	0.282968	0.736433	0.754141	1.53675	0.379231	0.398493	1.15967	1.26428	1.43175	1.45207	2.72786	2.58688
192	Fgfr3	13.1029	10.954	14.4092	1.23878	5.1799	4.46476	10.7888	12.1579	8.60267	3.13429	3.72288	4.97394	4.85794	6.00437	2.67249
193	Fgl2	17.6452	26.2107	24.5976	9.67701	14.1455	46.0931	7.83266	10.1888	6.87893	6.59136	4.20935	9.30243	6.80117	5.60635	3.64325
194	Fibin	10.7149	12.5681	14.4745	1.88574	3.86628	4.23687	2.00307	2.80415	2.41894	3.00771	0.460814	2.50281	0.581562	0.955842	0.328533
195	Fmn2	0.41995	0.236066	0.273809	0.149612	0.276242	0.161796	0.0787826	0.356924	0.179837	0.0284336	0	0.0312119	0.0141787	0.0164141	0.310497
196	Fmod	1.01227	0.866828	1.21336	0.593574	0.484079	0.213659	0.0815608	0.10017	0.355483	0.0866989	0.157704	0.655377	0.084962	0.161908	0.125142
197	Fndc1	5.58312	3.78656	6.65928	0.922327	0.93875	0.839899	0.87306	0.873764	0.922955	3.83185	4.44185	3.45166	3.31496	2.38679	2.46457
198	Foxf2	11.2174	17.7477	12.1459	4.72149	7.11213	6.3472	4.73024	4.86212	4.64615	3.26737	4.22938	5.30647	4.40702	5.72521	4.27631
199	Foxp2	5.52837	6.63539	5.49955	1.12442	3.40333	1.77863	1.64161	2.1699	1.33563	1.06294	0.24225	1.59188	1.29746	1.19132	0.213798
200	Frmd6	7.76064	8.33319	8.28866	2.85391	4.04727	3.63087	2.97471	1.71471	2.46247	7.28555	4.02635	6.18294	6.33741	10.3692	5.08442
201	Fut9	2.73372	2.73552	2.74515	0.140153	0.24338	0.0370454	1.88202	1.67448	1.7982	1.95911	1.20216	1.96449	1.21587	1.19476	1.15804
202	Fxyd1	106.936	151.327	123.238	56.1891	43.7704	49.2947	41.1834	41.2548	39.8741	21.7719	6.10379	27.9341	20.0394	28.5773	7.68638
203	Fxyd2	2.2792	2.58558	3.84529	0.165112	0.372373	0.323476	1.61884	0.920225	1.49948	0.457589	0.787809	1.4213	0	0.575601	0.395533
204	Fzd2	5.93972	12.9342	8.75948	2.80733	4.23182	2.81418	2.97132	2.95004	2.73228	3.03972	2.38528	2.78372	2.83388	3.59524	2.74702
205	Fzd7	7.74325	11.4304	9.38087	2.0318	3.68993	2.46593	4.61016	3.14211	3.44861	6.55359	5.84751	7.40981	5.62657	6.02521	6.83055
206	Gabra1	1.06108	2.57497	0.894312	0	0	0	0	0	0	0.268253	0	0.0578357	0.0549153	0.0835597	0
207	Galnt16	2.01173	2.12829	3.17223	1.10438	0.984098	0.721935	0.524879	0.892483	0.429029	0.455619	0.199895	0.589738	1.15414	0.834474	0.227841
208	Galnt17	0.900347	1.38322	1.17785	0.239823	0.316657	0.368863	0.172669	0.17246	0.0740157	0.114774	0.0298062	0.133655	0.136057	0.151889	0.0247783
209	Gas2	1.59782	1.86828	1.26021	1.51193	0.633678	1.38084	0.761174	0.957387	0.541227	2.29019	1.09978	0.8096	0.877232	1.18545	1.20789
210	Gas6	181.465	164.379	162.458	103.359	139.999	168.648	199.237	164.316	153.007	40.8237	64.7318	81.1332	60.4846	61.0584	73.3253
211	Gask1b	2.26556	3.20451	3.09017	0.763466	1.25641	1.35288	1.22688	0.642492	0.775778	0.555995	0.471867	0.970861	0.777966	0.599316	0.399493
212	Gdf10	1.84702	1.83497	2.64255	0.671629	0.856077	1.62479	0.45238	0.625218	0.489826	0.278229	0.121942	0.369495	0.103732	0.140052	0.0760398
213	Gdnf	0.46113	0.95585	1.29394	0.484204	1.44611	0.991441	0.423897	0.432329	0.400873	0.12649	0.0664947	0.197036	0.151734	0.206433	0.110016
214	Gfra4	14.5331	26.0383	26.39	9.50177	13.9086	1.52523	6.16087	6.09773	6.30077	3.55532	1.10733	4.21855	3.55454	4.15472	1.49433
215	Gjb3	54.4136	68.7053	44.287	20.8858	26.8139	20.1283	42.0034	44.8855	42.8674	16.9139	17.1925	24.966	17.6249	27.1912	20.2713
216	Gkap1	6.34806	12.296	8.20404	3.7134	5.04043	4.66829	4.26869	6.89316	3.76418	7.06435	5.63075	3.93125	5.65099	5.41782	5.68089
217	Gli1	2.64535	2.3841	3.51859	0.428377	0.563548	0.581331	1.68745	2.17417	2.23318	1.04549	1.02232	1.56174	0.832381	0.595437	0.406219
218	Glt1d1	4.76023	4.83521	6.17522	1.09112	2.13855	2.54578	5.64248	5.34454	3.72084	1.31802	1.91129	2.14601	2.19008	1.95163	2.63865
219	Gm10125	0.572368	0.355999	0.4618	0.252038	0.78643	0.274371	0.267135	0.164031	0.0411173	0.265174	0.0799078	0.341005	0.138256	0	0
220	Gm10399	3.39923	4.10648	4.49133	2.23712	2.84601	2.37361	3.68405	2.8536	2.49211	1.04122	1.0869	1.47974	0.627248	1.64203	0.583569
221	Gm10561	2.62324	3.09064	3.89109	0.569081	1.21682	0.207684	1.53884	1.20118	1.05132	0.655545	0.26145	0.609442	0.27933	0.671025	0.495442
222	Gm11627	8.03061	17.9489	9.25712	1.79548	3.21894	2.14112	3.65025	1.83254	2.79967	1.7946	0.342809	2.07244	0.958649	0	0.874213
223	Gm12688	0.114042	0	0.0920765	0	0	0	0.120739	0	0.128801	0	0	0	0	0.155931	0
224	Gm12892	0	0	0	0	0.087563	0	0	0	0	0	0	0	0	0	0
225	Gm12963	1.23991	0.748418	1.20406	0	0.801717	0	0.293475	0	0.125941	0.393469	0.419887	0.180244	0.311871	0	0
226	Gm13446	0.889794	2.22224	1.99057	0.19542	0.56144	0.860934	0.313714	0.986889	0.382954	0.317514	0.0796367	0.251608	0.226467	0.478306	0
227	Gm14295	2.84066	4.9	1.71855	0.87813	1.21526	2.11202	2.19146	1.97115	1.11027	1.25673	1.42266	2.95789	1.49671	2.15628	1.32891
228	Gm14325	10.5813	16.7882	5.16896	10.041	5.9057	11.0558	6.77538	5.35556	8.34944	4.31095	5.36631	12.5963	4.43926	2.41708	2.09299
229	Gm14964	0.399752	0.817684	0.442914	0	0	0	0.351831	0.54341	0.300785	0	0.138667	0	0	0	0
230	Gm15417	13.0573	17.0389	11.5355	6.48736	8.81672	12.143	10.4051	18.2774	9.17115	4.15137	2.71393	3.53129	5.2035	3.63392	2.59507
231	Gm15912	10.5027	13.7272	12.5128	2.20139	4.90411	6.88611	3.5047	5.00484	2.6686	1.57991	0.677005	2.40298	2.35441	3.16737	1.14014
232	Gm17025	8.55729	12.2109	6.83484	2.03102	4.24092	7.68913	7.77328	8.20204	6.12016	2.2499	2.49279	5.4056	3.1094	0.799535	3.47946
233	Gm17029	1.38279	2.93392	2.67489	0.408154	0.332941	0.461988	0.404235	0.47454	0.340301	0.542339	0.267582	0.190832	0.32486	0.890521	0.27128
234	Gm17322	5.09521	5.26636	6.61897	0.0469645	0.152488	0.331892	1.24061	1.15756	1.38843	2.44781	4.20603	1.50113	1.99856	1.72163	4.1666
235	Gm19391	2.79892	2.75935	3.64139	1.2245	3.89152	4.31184	2.3056	5.13748	1.542	1.25539	0.815926	1.09253	0.527719	0.989865	0.82066
236	Gm20149	1.06476	0.804195	1.33377	0.0692217	0.602776	0.247611	0.760325	0.231811	0.55306	0.136999	0.177673	0.149292	0.134861	0.0802345	0.0698437
237	Gm26797	0.796225	0.907264	0.661035	0.123581	0.454065	0.428806	0.203489	0.506903	0.15952	0.646863	0.41905	0.749353	0.293452	0.9878	0.375334
238	Gm26813	0.386082	0.449589	0.268178	0.144926	0.0653974	0.0535563	0.111548	0.0494577	0.0529245	0.325384	0.430065	0.193906	0.178069	0.313779	0.327332
239	Gm2830	0.821671	0.577164	0.652092	0	0.367021	1.18631	1.43923	1.76734	1.18383	0	0.868026	0	0.64772	0.396767	0.740542
240	Gm28729	2.4708	4.88781	3.44204	0.046699	0.338378	0.1628	0.55808	0.443838	0.448692	0.350341	0.0384415	0.533606	0.173407	0.76432	0.0480064
241	Gm31881	1.97215	3.76762	2.18538	0.409959	0.20924	0	0.787569	0.492739	1.292	0.562774	0.202972	0	1.07248	0.300888	0
242	Gm3716	0.222311	0.329926	0.36297	0.0678228	0.505413	0.242957	0.179833	0.056048	0.179784	0	0.18925	0.143657	0.130164	0.0776264	0.0710062
243	Gm38345	0	0	0	0	0	0	0	0	0	0	0	0	0	0	0
244	Gm43268	0.276363	0.525217	0.496455	0.0868621	0.136977	0.108114	0.150145	0.103676	0.136327	0.188377	0.105688	0.170426	0.0317052	0.222638	0.0885285
245	Gm44223	8.90166	27.2358	16.2571	0	0	0	4.71785	0	11.7129	0	11.0701	7.83252	6.5736	7.87135	0
246	Gm45091	2.51408	3.68815	4.73464	0.750925	1.00413	0.434265	1.62336	1.5821	2.37024	0.922231	0.612235	1.58591	1.38977	0.807909	0.28027
247	Gm45670	4.72705	10.3513	5.25001	0.156977	0.647097	0	2.66544	2.7856	1.78138	1.3055	0.380123	1.97439	0.706952	0.830719	0.328412
248	Gm45912	115.12	136.448	121.233	39.1803	20.3684	157.001	107.932	128.376	109.003	24.2575	28.9377	26.5135	21.4763	20.678	29.1406
249	Gm48293	1.11064	1.80642	1.75608	0.558966	0.584779	0.451394	0.233398	0.477391	0.491884	2.56627	0.909653	0.89032	0.744913	0.901838	1.71515
250	Gm765	1.18058	0.752147	0.999744	0	0	0.0635703	0	0.0591145	0	0.13921	0	0.0376622	0.310179	0.0814952	0
251	Gm826	1.77745	1.68428	0.564819	0.283026	0.150672	0.250088	1.89902	2.21835	0.517609	0.29115	0.119611	0.154953	0	0.386308	0.301679
252	Gm8292	0.2606	0	0.820999	0.333828	0.352577	0.592261	0.830902	1.13184	1.13602	0.654825	0.561238	1.05873	0.641359	1.55705	0.362282
253	Gm8979	10.1078	12.3431	18.16	0.102421	1.75868	2.04752	4.78654	4.28674	2.42845	2.34463	2.51477	3.59341	2.12566	2.64735	1.61436
254	Gm9493	2.21203	3.04285	2.32438	3.83403	1.37423	2.28547	2.46303	5.22603	3.92272	1.54429	1.2162	2.05413	1.87464	2.23985	2.77739
255	Gnai1	12.2759	21.9177	14.1619	3.1911	9.28087	3.65926	5.0278	4.64217	4.39177	11.3346	7.62551	15.2365	6.9253	7.23703	7.43602
256	Gnao1	8.21577	14.3838	13.0179	6.0018	8.50676	4.4078	2.89612	4.20158	3.70577	2.19766	1.51306	3.89955	2.31811	2.6549	1.44541
257	Gnaz	0.784149	2.66376	1.18144	0.816045	0.924982	0.655582	0.196475	0.47592	0.656954	0.405156	0.322766	0.458216	0.223051	0.312243	0.235387
258	Gpr161	0.984387	1.36232	1.4336	0.142588	0.502197	0.17716	0.36977	0.18313	0.239415	0.980506	0.734919	0.737136	0.843748	0.86209	1.15422
259	Gpr22	0.936182	1.28445	1.573	0.916526	0.77453	0.801877	0.119519	0.135195	0.22921	0.141013	0.055175	0.460487	0.507019	0.349226	0
260	Gpr83	1.3372	0.922127	0.60805	0.0280958	0.0371646	0	0.203025	0.192173	0.377674	0	0.144918	0.301041	0.0805979	0.0380381	0
261	Gprasp2	1.66505	1.01986	2.38917	1.34132	2.41457	1.15706	0.825177	0.835989	0.461	0.371097	0.0410482	0.384252	0.276685	0.277454	0
262	Grb14	15.3206	22.1602	24.5664	5.33563	5.65809	4.06098	6.06284	4.03978	4.92789	3.29285	1.7235	3.51818	4.90284	4.9904	4.41729
263	Greb1l	0.25944	0.298674	0.873052	0.0916788	0.0611139	0.305685	0.274077	0.316946	0.183051	0.0308582	0.0285268	0.108497	0.0904081	0.0350366	0.0574281
264	Gria1	0.311669	0.634672	0.5802	0.214864	0.263708	0.384708	0.189218	0.144639	0.125837	0.0682	0.0148736	0.245338	0.0337551	0.100367	0
265	Gria3	1.47068	3.01198	2.27355	0.588697	1.10089	0.515238	0.49694	0.577417	0.479788	0.464023	0.164436	0.77003	0.286941	0.357317	0.139354
266	Grid2	0.4492	0.623339	0.569371	0.315558	0.190736	0.52187	0.521553	0.404357	0.415373	0.0876616	0.121728	0.128523	0.0463055	0	0.0945462
267	Gsdmc3	147.417	139.516	160.268	11.1505	58.4203	85.2912	49.6918	54.9014	44.4288	8.45372	11.2767	18.8662	11.9656	12.8462	10.4625
268	Gstm1	203.906	230.208	246.783	74.345	82.3156	170.64	271.765	175.978	205.207	50.6052	77.6124	64.218	67.7283	70.8181	97.0831
269	Gstt1	34.3205	46.1839	53.9994	21.3084	48.1492	26.2775	34.7066	31.157	21.1861	5.97478	7.85119	11.6155	6.22579	4.81582	4.15127
270	Gucy1a1	5.65858	10.753	10.2707	2.14003	3.19599	3.21744	1.3588	1.63429	1.69392	1.12788	0.47933	2.10172	0.946036	0.755514	0.447171
271	Gulp1	3.169	4.75271	3.83096	1.17034	2.0634	6.90727	1.0892	1.56703	1.54435	1.06394	0.318588	1.22421	0.838206	0.411663	0.365114
272	Hapln1	0.643035	1.42078	1.52428	0.168472	0.429276	0.669095	0.220636	0.0978291	0.274437	0.0386661	0.0659956	0.414561	0	0	0.0380121
273	Hcn1	0.397757	0.547396	0.413214	0.0392993	0.00901324	0	0.00772819	0	0.00717642	0.123278	0.0139801	0.0607764	0.0916236	0.108971	0.00800431
274	Hcrtr1	0.640011	1.5246	0.944933	0.271647	0.432911	0.530468	0.116596	0.142572	0.199339	0.108042	0.0741668	0.192514	0.446729	0.59473	0.171758
275	Hepacam	0.781144	1.30036	0.742191	0.31599	1.10436	0.350196	0.4678	0.455348	0.401141	0.0533672	0.144737	0.179662	0.113277	0.120994	0.186826
276	Hhatl	5.00107	5.44892	9.442	2.57775	1.33754	1.84824	0.539182	0.820231	1.07173	0.854434	0.211103	0.856578	0.746318	0.594593	0
277	Hhip	2.85274	2.58931	3.63474	0.661274	0.405583	0.670998	2.65632	1.18938	3.11197	0.268014	0.559389	1.38521	0.804884	0.143463	0.497791
278	Hint2	95.6561	89.9486	96.7902	70.0415	66.1145	119.072	86.8168	100.876	88.5147	38.8072	46.679	38.8302	33.1412	37.0701	45.18
279	Hjv	4.94023	0.079504	0.339968	0.0489788	0	0	0	0.0774534	0	0.0451698	0	0	0.631293	0	0
280	Hlf	4.11131	5.9612	5.06151	0.793728	3.56995	0.933105	1.30535	0.91172	0.913751	0.636825	0.651134	1.36042	0.6071	0.791821	0.214643
281	Hmcn1	5.38095	4.87635	4.51504	0.700071	2.16347	0.466259	2.65033	2.74053	3.06556	1.40786	0.886331	3.0908	0.913154	1.12224	0.945635
282	Hmcn2	14.1927	21.0823	27.1648	18.4402	11.0374	14.9979	5.48591	10.1047	6.70194	3.7958	1.04324	3.02859	3.54979	4.41843	0.482978
283	Hnmt	3.70935	6.3825	4.34876	1.82856	1.90751	1.37463	1.30487	1.99463	1.25358	0.737962	0.707132	1.14656	0.890461	0.918053	0.122645
284	Hoxb5os	10.3493	20.3569	15.1058	2.38847	5.71201	6.84613	2.88526	6.53191	4.4706	2.43674	0.433267	3.30579	1.268	1.47949	0.585782
285	Hspb2	13.4709	21.3447	16.56	5.45169	5.2771	4.67167	4.99829	4.88955	3.06971	3.28513	0.947932	3.58115	2.98583	2.30999	1.15423
286	Hspb6	35.9773	46.6707	38.8912	18.8883	24.077	12.6864	14.2379	14.4351	10.8592	10.5388	5.0932	9.205	11.3393	15.3603	5.61854
287	Hspb8	47.584	63.6468	56.5773	31.2494	35.1468	15.5565	15.7398	18.5223	12.8642	16.1643	11.1735	17.2036	19.4497	24.7324	15.4044
288	Htr4	2.91495	2.20899	3.9573	0.524312	1.60989	0.652362	3.56394	3.7841	2.77042	0.363883	0.568137	1.20698	0.411657	0.429806	0.350193
289	Hyi	33.8414	44.2121	42.0217	33.4885	31.8604	45.8426	23.2089	44.6871	28.4428	11.0955	11.554	13.9461	10.8234	9.3323	12.7135
290	Hykk	1.7465	1.39348	1.77194	0.247808	0.493346	0.52321	1.18894	0.959335	0.788939	0.126504	0.326729	0.653526	0.261048	0.401118	0.264064
291	Id4	21.0402	45.1536	27.5368	1.64961	8.72876	4.14171	8.5365	8.7847	5.90852	3.27928	1.84538	5.8585	3.59388	5.2463	1.32758
292	Igip	22.7146	26.0176	24.471	14.2334	20.3003	20.7675	18.0158	29.2381	18.7766	12.7287	9.89688	13.8114	11.5853	8.9894	11.3913
293	Iglon5	1.73469	2.74732	3.18604	0.90701	1.86766	0.62413	0.629823	0.706533	0.619156	0.576454	0.387307	0.389914	0.36544	0.748095	0.628072
294	Inafm1	34.8394	33.6564	37.6217	27.6302	32.3114	40.1533	32.232	40.087	33.3248	15.8928	14.1527	18.0299	15.1437	15.6695	18.6459
295	Inca1	1.34794	2.52933	1.89044	0.649347	0.425206	0.323935	1.41013	1.69211	0.486959	0.617759	0.406935	0.690605	0.32535	0.705399	0.537289
296	Inka2	3.42301	4.84757	5.21504	1.10993	1.28266	0.681305	0.924707	1.06002	0.858299	0.851039	0.552695	1.15436	1.17043	1.29931	0.660921
297	Inmt	14.0126	12.5651	13.8001	1.01431	1.15149	0.174069	0.68246	1.9007	0.971372	0.558219	0	0.947498	0.369892	0.893796	0
298	Inpp5a	38.7879	52.803	43.6	26.9681	46.9528	36.7207	25.1217	26.0279	20.8701	13.962	11.9867	18.4169	13.4502	14.4117	12.6873
299	Iqch	0.434992	0.422033	0.457664	0.0875757	0.0713352	0	0.19225	0.209792	0.128718	0	0.030064	0.0566416	0	0.0667354	0
300	Iqsec3	0.237566	0.384569	0.398708	0.431409	0.58572	0.436403	0.215992	0.200665	0.112055	0.0517352	0.0798781	0.0585838	0.0794817	0.0878707	0.029176
301	Islr	16.9948	27.3236	22.9594	13.8095	10.6242	10.8643	6.9607	7.58251	7.02801	3.81052	3.80672	6.81782	4.52354	3.81524	2.99393
302	Itga7	16.3415	24.0528	20.577	14.7756	12.7826	23.7961	7.67478	17.5223	8.1832	4.74272	2.59189	4.20365	3.52017	4.73327	2.12687
303	Itga8	2.39738	4.40582	5.02483	0.297472	1.0376	0.449072	0.877387	0.649822	0.711976	0.259239	0.134382	0.539706	0.313545	0.244876	0.0830674
304	Itgb1bp2	4.27021	0.724217	1.08352	0.153826	0	1.02579	0.259591	0.122443	0	0.434502	0.246734	0.0825241	0.720624	0.170309	0.313947
305	Itgbl1	0.522529	0.876913	0.418327	0.0986021	0.113932	0.128964	0.0323945	0.226836	0.0898816	0.0631369	0.0299693	0.223712	0.0273124	0.0867777	0
306	Itih2	6.96696	6.61213	6.75294	0.236744	1.34755	0	2.86228	1.81888	1.89365	0	0.33781	0.781145	0.270886	0.453908	0.383608
307	Itm2a	6.03486	6.70883	5.70054	4.49501	3.63474	2.16564	2.00454	2.14834	1.78343	1.81879	0.924099	1.90099	1.12709	0.524816	0.828434
308	Jph1	1.44721	1.79687	1.03101	0.32638	0.513624	0.0402602	0.293754	0.309299	0.250763	0.593393	0.165434	0.434467	0.40812	0.409247	0.0907227
309	Jsrp1	5.34031	0.154465	1.2935	0	0.0972135	0.16981	0.0769066	0	0.0842118	0.526841	0	0	0.652533	0	0.10972
310	Kazald1	5.4543	9.44288	6.80927	1.9843	2.4957	2.92562	3.8448	5.0611	3.4374	1.26431	0.895217	2.0977	1.62141	0.958417	0.723185
311	Kbtbd3	2.99907	4.72658	2.79094	1.99741	2.30082	2.83057	3.03467	4.25716	3.01182	1.80529	1.94569	2.20895	1.50842	1.14586	1.52248
312	Kcna2	0.655356	0.678694	1.28941	0.404651	0.425817	0.190876	0.0739511	0.088053	0.0553295	0.133516	0.00758185	0.154534	0.0877155	0.0619179	0.0180632
313	Kcnb1	2.3064	2.74234	2.71034	0.989132	1.30767	1.65935	0.606129	0.86557	0.45304	0.39885	0.208694	0.38433	0.350333	0.70089	0.161726
314	Kcnd3	2.08475	4.0813	3.71224	0.650637	1.68603	0.40327	0.72473	0.663176	0.535626	0.477676	0.129736	0.683027	1.38186	0.757952	0.100973
315	Kcnh2	6.84922	12.6074	8.47336	5.24798	4.33717	4.43897	3.72012	5.36348	3.99067	2.83595	2.6198	3.10548	2.81041	2.91253	4.24223
316	Kcnip1	1.16487	1.06916	2.15486	0.673805	0.931334	2.15695	0.746523	0.461325	0.152533	0.0978773	0	0.0984485	0.0884177	0.143889	0
317	Kcnip3	0.505261	1.4073	0.67494	0.30076	0.481964	0.693334	0.458637	0.849021	0.404903	0.377928	0.174537	0.7435	0.211997	0.035001	0.0684389
318	Kcnk3	2.97559	3.35896	4.15087	1.45138	1.36732	2.02917	1.35519	1.26716	0.900309	0.353986	0.206662	0.635977	0.28651	0.189007	0.522248
319	Kcnn2	1.37997	1.50501	1.66597	0.267723	0.202234	0	0.298426	0.260102	0.273053	0.346318	0.133513	0.193982	0.246206	0.331827	0.129563
320	Kcnn3	1.71719	2.30374	2.70969	0.687169	1.31887	0.848459	0.42498	0.354847	0.243794	0.422761	0.0846478	0.282568	0.26749	0.298844	0.128889
321	Kcnt2	0.339833	0.668104	0.352611	0.344763	0.389596	0.437212	0.104354	0.237018	0.211074	0.560834	0.121152	0.389867	0.0198843	0.100855	0.0767275
322	Kdm1b	24.829	45.8748	30.5737	5.32437	15.8395	12.7927	13.3225	14.2627	10.9332	13.5466	7.60158	11.3222	11.0471	13.1602	7.84831
323	Kera	2.68626	2.33689	1.04343	0.0468865	0	0	0	0.0806099	0	0.191122	0	0.102406	0.0473408	0.113151	0
324	Khk	22.8437	25.7644	25.777	10.3335	13.7616	37.5182	15.1271	17.252	14.9002	4.37518	5.12672	6.69511	5.53496	8.61228	7.96055
325	Klf11	2.94613	3.39085	3.84182	1.33183	1.44027	2.93731	1.62589	1.43157	1.28936	2.93242	3.3479	2.97885	3.24608	2.44639	4.78886
326	Klf15	3.2455	1.751	2.92104	1.22048	0.903091	0.293764	0.783865	1.0179	0.563355	0.653342	0.41429	0.830963	0.395689	0.462451	0.335211
327	Klhdc9	1.43677	1.61889	1.56259	0.0747631	0.149127	0.513979	0.709576	0.214033	0.421478	0.0661566	0.34918	0.728777	0.327383	0.225711	0.536472
328	Klhl23	11.6051	20.3121	14.4935	4.81527	5.08275	6.05572	4.2711	4.08528	3.22702	3.52682	1.694	3.50468	3.12122	3.9823	1.54583
329	Klhl30	1.57399	2.01451	2.21833	0.460798	0.30139	0.396096	0.334089	0.205387	0.314026	0.214091	0.0267534	0.208994	0.273703	0.278373	0
330	Klhl32	0.776646	1.26968	0.903732	0.197874	0.686895	0.613025	0.542989	0.317841	0.362868	0.19947	0.148188	0.440776	0.404708	0.27625	0.286125
331	Klhl4	1.28245	1.41183	0.961367	0.499399	0.596511	0.366684	0.516953	0.904227	0.450304	0.350583	0.30105	1.01562	0.128433	0.309192	0.0808056
332	Klhl41	9.67356	0.306503	0.968483	0.114162	0	0	0.0684922	0	0.0674445	0.110149	0.0641295	0.0396016	0.888762	0.221879	0.116474
333	Klk1b4	1.26333	1.64175	1.31015	0	0.402394	1.09743	1.0012	1.4617	0.678824	0.119028	0	0.271156	0	0.134444	0.129244
334	Kxd1	58.3827	59.076	51.7432	42.4267	46.1414	52.5835	48.0999	56.0001	53.9919	22.3343	26.0645	27.5735	24.0909	23.6416	32.277
335	Lats2	4.35569	6.98949	4.86701	4.05975	4.26211	5.49846	2.16569	2.92145	2.36863	2.82018	2.43516	3.39832	2.79016	3.014	2.16063
336	Ldb2	5.81381	9.82193	7.29747	3.06533	2.86653	1.9701	2.09039	1.9747	1.13658	0.916166	0.949093	2.09043	1.29461	1.51555	0.705653
337	Ldhb	30.6769	41.0153	33.771	21.4114	12.8026	18.9303	8.5027	8.17505	11.93	21.9484	11.135	16.8679	17.8118	12.8838	29.9641
338	Lepr	2.01618	2.62998	2.37869	0.862622	0.796698	1.11373	1.23745	1.25422	0.643072	1.06547	0.726906	1.89537	1.65807	0.707311	2.26084
339	Lgals12	8.82578	12.0059	9.71542	3.80297	4.49522	6.12324	9.71535	10.6527	10.7586	5.78251	5.43028	4.93427	5.51703	5.36773	7.08047
340	Lims2	29.665	44.0565	43.2522	11.2758	14.6899	9.44066	9.72208	13.5417	6.94136	7.42022	2.32347	10.1922	7.47002	12.6824	2.83216
341	Lmod1	33.4187	56.6149	46.945	12.3157	26.1677	12.5779	11.9358	13.5801	10.8099	8.29264	2.42044	11.0272	9.38181	12.3629	2.14818
342	Lpar1	19.2951	24.1452	20.158	12.5407	22.6105	14.883	14.9049	11.3897	11.4921	5.2315	6.02896	10.8303	5.68601	5.65051	4.33164
343	Lrig3	14.4823	17.1629	15.051	6.96863	11.4268	15.2334	15.1072	17.6733	12.2825	1.77591	4.06646	4.91443	4.01831	5.31096	3.28279
344	Lrp3	2.4805	3.65867	3.51404	1.94709	2.58084	1.95099	1.1851	1.35722	1.16564	0.827243	1.23218	1.23678	0.684064	0.771709	0.899558
345	Lrrc27	1.42666	2.56441	0.54232	0.587342	1.02786	0.145721	0.363789	0.199821	0.275521	1.01873	0.305766	0.173351	0.521998	0.302034	0.208576
346	Lrrc3	0.973261	2.2893	2.55249	1.66295	2.02302	1.56763	0.810112	0.896591	0.481856	0.204876	0.284678	0.395708	0.409647	0.470063	0.156323
347	Lrrc4b	0.379371	1.24906	1.76435	1.19755	0.559589	1.48012	0.283855	0.670974	0.537077	0.217733	0.185874	0.279834	0.215622	0.237458	0.0744872
348	Lsamp	0.30947	0.232426	0.782594	0.362397	0.546588	0.313622	0.203453	0.438968	0.0105436	0.300285	0.0202102	0.0618039	0.0641933	0.0695344	0.0298498
349	Lum	39.0794	52.3112	39.9953	13.8494	12.6284	11.5264	9.80292	10.7758	10.594	6.037	3.28832	12.574	5.77414	3.40413	1.3864
350	Lyve1	11.4507	12.8127	13.7054	5.35205	7.70734	1.44304	3.34305	3.52403	2.24634	1.94411	3.04478	4.43912	2.83312	3.58321	2.18498
351	Mab21l2	5.32926	12.348	11.9341	7.67926	11.633	10.7506	4.07881	5.0234	3.95114	1.77624	0.696359	1.77566	1.36093	1.34641	0.335101
352	Macrod1	26.8644	27.3976	22.9041	12.0056	12.9132	22.5252	20.2765	16.7887	19.6164	6.35726	8.87704	8.71496	8.76109	8.31591	8.89907
353	Mageh1	7.61376	7.45482	6.7954	4.60698	7.48114	6.88449	5.27884	4.76965	3.98019	2.39715	2.69766	3.81202	2.10516	2.49487	1.66315
354	Mamdc2	7.41486	11.8436	10.1927	1.1606	2.51727	1.20655	1.95186	1.23415	1.2975	0.736596	0.221105	1.51762	0.427799	0.771139	0.0898569
355	Map1a	1.15006	2.0926	1.59715	1.33092	1.58171	0.904947	0.500723	0.584668	0.459221	0.517422	0.472635	0.391305	0.504254	0.52043	0.810491
356	Matn2	14.2342	17.0023	15.0758	5.8494	6.26054	4.03642	3.53574	2.92398	3.06438	3.59052	1.43334	6.1684	3.3346	3.28108	1.28256
357	Mb	116.952	0	15.5767	0.176966	0.458226	0	1.30982e-09	5.01644e-07	0.153272	0.216072	0.46988	0	5.13481	0	0.146625
358	Mblac2	1.73641	2.33752	1.9963	0.71327	1.23012	1.31776	1.12902	1.35346	0.925415	1.72652	1.44696	1.93547	1.03632	1.47149	1.50934
359	Me3	2.44908	3.80993	4.13924	0.465862	1.51508	2.77364	0.91162	0.925526	0.384006	0.704722	0.253223	0.483712	0.265579	1.13062	0.408006
360	Meis3	6.75955	6.53872	10.4134	5.85405	10.9427	11.6503	4.11267	4.77534	4.46284	2.26686	1.98491	3.09176	2.60959	1.25838	1.82965
361	Mettl24	2.82131	4.79017	5.00254	1.73896	1.5654	0.783424	1.92134	2.03347	2.29282	0.64162	0.5739	1.43408	0.876177	0.540201	0.478462
362	Mettl7a1	101.625	123.39	90.0179	44.0966	68.6868	71.602	97.1605	85.4676	63.6876	41.0264	38.3738	53.9015	37.7266	35.2972	42.9765
363	Mettl7a2	4.93445	6.75253	5.05454	0	0.407171	0	3.27859	2.63237	0.677189	2.55328	1.45348	1.19778	1.01113	0.937618	2.42539
364	Mfap4	21.2436	35.8435	33.6929	7.099	8.96033	6.49113	10.1168	12.3724	12.2829	6.82075	4.40387	9.01943	9.77967	10.5505	3.43235
365	Mgmt	1.55828	2.48098	2.44125	1.11994	1.0332	1.54434	1.30766	0.923586	0.838869	0.382495	0.333021	0.358646	0.222829	0.586999	0.245843
366	Mill2	5.85464	5.83915	6.33987	1.86414	2.82611	1.23211	3.20396	4.34732	2.36914	1.98938	1.56546	3.0413	2.47799	1.49865	1.54132
367	Minar1	0.645575	0.876519	0.337723	0.0135756	0.147384	0.0490499	0.0248337	0.0224667	0.0242279	0.013294	0.0230135	0.0436313	0.0282632	0.0155832	0.0687148
368	Mlxipl	10.9688	9.46698	15.5098	3.14879	3.43013	9.43995	4.84132	11.5208	6.19105	4.37053	4.61283	4.64536	3.85367	3.99202	2.94173
369	Mmrn1	5.66917	8.29947	6.82712	2.29798	2.75488	0.66659	1.92006	2.07395	1.92492	1.38466	1.13001	2.84205	1.25703	1.26411	0.75996
370	Mpz	3.71151	2.27289	3.54828	0.57896	0.3604	0	0.518425	0.368095	0.860579	1.07028	3.16094	2.50553	1.39408	0.666335	2.85468
371	Mrgprf	7.07485	11.0153	12.4495	3.81557	5.06214	2.39518	3.39218	2.28372	2.27175	1.77441	0.731618	2.24324	2.15181	2.93708	0.808617
372	Msrb3	18.9491	27.5117	23.006	7.63203	12.3159	5.394	6.716	6.90069	7.43575	17.378	16.0808	14.4987	16.2234	14.8896	17.6717
373	Musk	0.639676	1.30106	0.539748	0.174784	0.334852	0.102065	0.0754055	0.140029	0.200929	0.103049	0.215803	0.272724	0.136801	0.0630448	0.249286
374	Mybpc1	32.0172	3.81292	4.46337	0.132867	0	0.244469	0	0.0380032	0	2.73921	0.221296	2.82086	2.27672	0.647574	0.949385
375	Myl3	161.81	0	16.3739	0	0	0	0.107183	0.296577	0.228612	0.487389	0	0.400588	14.5012	0.200521	0
376	Myl9	1016.02	1605.62	1509.6	289.112	474.483	357.292	340.425	341.759	261.052	225.721	60.1437	235.864	198.515	291.914	54.8102
377	Mylk	219.225	390.868	307.899	77.4301	116.667	81.9269	66.7589	60.5628	44.4984	65.6857	18.3004	66.1046	59.9223	80.8765	18.5007
378	Myo18b	2.17869	1.30423	1.46888	0.38327	0.136249	0.0595478	0.0826405	0.207814	0.11565	0.329049	0.0548347	0.175125	0.423684	0.212882	0.0667656
379	Myoc	3.8047	3.36447	2.94286	0.181753	0.0922421	0	0.0380455	0.0713563	0.117423	0.0415113	0	0.0466422	0	0.0481739	0
380	Myocd	0.825386	2.40959	1.52539	0.135056	0.319989	0.10755	0.203269	0.29578	0.101436	0.270973	0.151692	0.2379	0.385461	0.516711	0.0897549
381	Myom2	4.73939	0.0826619	1.00195	0.0179963	0.0368193	0	0.0301998	0.0280312	0.0155065	0.0328981	0.0438804	0.107254	0.441004	0.0582866	0.175954
382	Myom3	3.66307	1.37464	1.00264	0.435199	1.46544	0.954905	0.538784	0.701301	0.369362	0.198452	0.437551	0.332907	0.71758	0.50762	0.339003
383	Mypn	1.46932	0.672435	0.95432	0.0697372	0.144343	0.0298232	0.0720844	0.0930192	0	0.247953	0	0.102967	0.181712	0.141109	0.0585083
384	Naaladl1	13.9868	14.2992	11.2966	1.14296	3.8517	24.8143	5.6475	3.96102	2.68506	0.312023	0.792588	0.673003	0.680073	0.630372	0.894605
385	Nbl1	72.7807	92.7629	71.7826	55.4998	34.1323	42.6676	29.4326	29.3255	29.7207	32.2946	28.1734	42.8138	29.9081	23.2806	32.6932
386	Ndn	5.3041	7.75488	6.69442	6.97771	5.66115	4.63436	2.97279	3.05205	2.23524	0.940355	0.167572	1.13385	1.27554	0.976419	0.229655
387	Negr1	1.19398	1.92775	1.57854	0.781046	1.42841	0.947587	0.674154	0.522387	0.554307	0.146965	0.0362505	0.569261	0.106481	0.101241	0.108565
388	Nexn	15.6486	13.9694	16.7734	6.35352	11.1202	5.7826	5.28471	6.70745	5.09176	4.53367	3.43897	5.22402	3.87221	5.43104	2.25125
389	Ngb	19.9131	34.4012	26.6977	2.76699	4.79844	2.98503	2.78326	4.25397	2.70631	2.64732	0.532358	2.421	1.17692	1.3324	0.489226
390	Ngf	1.08371	1.75062	1.40599	1.15744	0.442154	0.714809	0.282938	0.783986	0.442075	1.86605	0.957753	0.607721	0.957013	2.04597	1.76919
391	Nid2	3.17007	2.89317	4.06196	1.85389	2.62855	3.97017	2.24382	1.88511	1.38629	1.48076	1.51837	1.98914	1.7363	1.93987	2.78233
392	Nkd2	5.22345	8.80434	8.0298	1.83031	2.31809	1.30223	1.80366	1.76466	1.52171	1.44022	0.622868	1.0675	0.984648	1.78272	0.319363
393	Nme5	2.70926	1.63571	0.667165	0.648237	1.28451	1.7829	0.371491	0.805325	0.262062	0.543127	0.760251	0.590415	0.32827	0.706849	0.894655
394	Nmu	3.67542	8.74867	6.80017	3.37805	7.62591	4.34481	3.26114	3.16617	3.55406	0.249198	0.218059	0.541721	0.622065	0.295611	0
395	Nmur2	0.137597	0.910209	0.79558	0	0.0345876	0.0568366	0.0294657	0.053039	0	0.125323	0.0539796	0.345473	0.031179	0.0725699	0.0319347
396	Nova1	0.718069	0.432781	0.677121	0.285201	0.520681	0.180472	0.191412	0.370895	0.215613	0.469759	0.0274862	0.120467	0.049783	0.117807	0.100286
397	Npr3	0.337686	0.227874	0.405558	0.178283	0.286726	0.291906	0.0421789	0.0506981	0	0.105857	0.13117	0.179623	0.107091	0.060831	0.173676
398	Npy1r	6.18712	5.60492	4.86866	1.31826	0.910434	0.256789	4.37934	2.80053	2.73159	1.37192	1.08772	2.57836	1.16504	1.44472	1.58095
399	Nr1d1	58.7164	59.291	46.1231	6.77607	22.5452	7.6105	53.8717	43.248	46.5633	8.74318	14.0696	16.9503	6.01751	15.1663	14.1697
400	Nr1d2	27.0857	28.3885	24.1202	4.80852	12.4093	13.4109	18.4849	23.1019	17.8965	15.5652	14.61	20.051	7.78828	11.5847	14.2294
401	Nr2f1	1.49125	1.96886	1.7134	0.755613	1.27791	0.934489	0.21483	0.742004	0.986887	0.691269	0.960141	1.0653	1.04433	0.31993	0.359917
402	Nrip3	0.619651	1.06997	0.782008	0.507321	0.567895	0.327983	0.143926	0.12775	0.229364	0.335945	0.200611	0.225339	0.129522	0.338559	0.238678
403	Nrp2	14.0036	22.8398	19.702	5.74422	10.9759	12.0007	7.65454	8.9282	6.16487	5.21905	3.90326	8.44767	6.84871	7.72359	3.99744
404	Ntn1	4.76667	5.75292	6.25341	3.18863	3.13838	2.03297	2.00355	1.43777	1.55269	0.711787	0.720683	1.40612	1.19414	1.09709	0.711293
405	Ntrk3	0.420798	1.39176	1.26839	0.418548	0.552694	0.127537	0.390752	0.258733	0.295055	0.132934	0.0939925	0.39132	0.0228237	0.389271	0.0246642
406	Odf3b	11.1601	7.9318	9.30071	0.798846	1.62861	4.84802	1.28663	4.96542	1.5528	0.762848	0.42175	1.23093	1.34294	1.39904	1.3483
407	Ogn	59.4759	83.2396	86.8107	6.41866	14.7301	15.3736	20.2113	16.1321	14.4502	10.1893	3.86529	20.6727	11.9589	10.7402	2.15946
408	Olfm1	13.9654	18.912	16.2676	13.6269	10.0433	9.79654	4.63609	6.36042	6.00415	4.34233	2.29468	5.19599	3.77005	4.79647	3.18486
409	Olfml2a	0.865307	1.14806	1.01449	0.481581	0.471882	0.394326	0.486131	0.277941	0.24255	0.896841	0.807689	1.32768	0.776568	1.05464	0.776025
410	Omg	0.534737	0.874189	0.797357	0.705064	0.988986	0.428855	0.442072	0.721585	0.209769	0.0930838	0.03994	0.252308	0.0458514	0	0
411	Opcml	0.31303	0.581366	0.443084	0.311992	0.172182	0.0865511	0.0588108	0	0.0836161	0.0417816	0	0.0786409	0.0315601	0	0.0315475
412	Oprl1	0.620632	0.697395	0.797842	0.660496	0.73131	1.00774	0.234087	0.306166	0.253812	0	0.0396328	0.0516909	0.13667	0	0.0972317
413	Oxld1	13.7036	14.1767	15.7316	9.9952	10.0188	21.1799	15.7362	19.9351	15.9826	5.72296	5.46153	6.58055	6.25841	9.38513	12.312
414	Palm	11.5788	14.6002	10.3192	8.52618	7.50798	4.56445	4.43825	5.85693	3.90521	4.36576	4.01535	4.87414	4.18271	3.7031	3.91265
415	Pbld2	15.6383	15.3733	13.0326	2.04321	5.50265	13.5153	9.81125	8.0709	7.2953	0.750877	1.90674	4.49232	1.76179	2.60797	1.50094
416	Pbx3	9.82128	18.2395	14.9141	5.73549	7.66949	5.53031	6.03585	5.78511	4.73278	4.86834	3.38121	4.48456	3.85131	5.50917	3.28944
417	Pcdh17	3.23065	2.6831	1.96707	0.226036	0.253454	0.382429	0.165774	0.129179	0.155002	0.143704	0.16827	0.391541	0.196246	0.100009	0.239084
418	Pcolce2	1.83753	1.68903	1.15647	0.468517	0.0722749	0.0823543	0.201599	0.278774	0.541192	0.434617	0.187161	0.115899	0.303151	0.866646	0.159249
419	Pcp4	109.677	169.682	141.36	24.4847	11.9202	29.6836	13.5369	18.1614	11.837	23.3519	1.56486	21.6212	9.58889	13.4315	2.38198
420	Pde5a	24.0948	33.8247	29.6133	8.99665	16.3407	16.2292	12.0689	11.7492	9.32938	9.76437	7.08896	11.4502	9.43266	8.72209	7.37097
421	Pdzd7	5.57138	5.30936	6.80168	0.332019	2.23295	0.190333	4.76309	4.63429	2.70112	0.730112	1.06598	1.46753	0.899979	0.53732	1.14776
422	Pdzrn3	7.28346	12.0977	9.41354	3.92318	6.1486	4.09277	3.27521	2.87478	2.79369	5.20099	3.1797	4.78011	3.85456	3.82009	4.61311
423	Peg10	0.196302	0.20479	0.294322	0.234594	0.363312	0.166322	0.181196	0.205975	0.179432	0.0149048	0.025908	0.0657286	0.0737493	0.051318	0.0619731
424	Pfkm	21.4324	12.4676	13.6261	5.79307	6.96634	6.53106	5.71329	5.70394	4.42705	3.10549	1.83986	3.52425	3.92088	2.96806	2.43474
425	Pfn2	10.0888	12.9968	13.9397	11.3378	9.20271	6.65654	4.33808	5.64079	4.07746	5.55948	3.32782	5.83296	4.69169	4.55775	5.0946
426	Pgam2	31.9209	1.55665	4.80688	0.125634	0.879975	0.655117	0.304229	0.586189	1.17817	1.359	0.800898	1.38358	3.49113	0.654659	0.26692
427	Pgbd5	1.51427	3.8773	2.79178	1.47736	0.563597	1.09006	0.322559	0.377463	0.447935	1.10124	0.404418	1.06941	0.53021	0.762007	0.640812
428	Phactr3	0.195652	0.79798	0.624974	0.499635	1.09668	0.504239	0.368783	0.393776	0.626712	0.0654958	0.028996	0.210935	0.0325508	0	0
429	Pik3ip1	8.64975	10.3534	12.9556	4.95923	3.91704	2.9331	3.29093	4.08712	4.21778	5.03819	4.16465	8.09682	3.98087	3.34609	7.84953
430	Pkia	6.13634	5.4589	4.89244	1.84626	4.01694	2.75017	2.02712	2.04635	1.89263	1.00807	1.10531	1.80894	1.15212	1.27732	0.666218
431	Plcb1	1.96957	3.00403	2.36355	0.734023	1.3248	0.739622	0.803624	0.708292	0.620463	0.789708	0.721576	1.17102	0.910495	0.611963	0.603328
432	Plcb4	23.9756	41.3557	33.9309	5.91952	11.4932	8.91851	9.35677	10.6447	9.49459	11.8093	9.13109	10.2678	11.2921	8.71937	8.1974
433	Plcl1	1.30868	1.90415	1.60509	0.877648	0.617058	0.503983	0.457483	0.233145	0.703122	0.339736	0.147909	0.349688	0.344055	0.166409	0.211344
434	Plin4	6.43902	7.17724	8.80901	2.23925	3.43985	2.02563	1.32378	1.46586	1.27655	0.986252	0.301371	0.985352	1.09068	1.25072	0.389798
435	Pln	13.0812	19.025	21.9912	2.03219	1.82579	6.54388	4.47252	3.22695	4.01804	3.35942	0.274214	2.90017	2.09064	2.21001	0.318445
436	Plp1	3.01282	3.96729	4.13421	2.28317	3.48858	1.20095	1.03642	1.73971	1.00177	0.837432	0.360988	1.10145	0.318578	0.789922	0.851088
437	Plscr4	7.22183	8.21853	6.6254	2.20216	6.61635	5.66262	3.37567	3.44651	2.27405	1.1025	0.688137	2.86822	1.31482	1.55753	0.852283
438	Plxna4	0.521336	0.630001	0.577399	0.193037	0.294683	0.116645	0.0582258	0.141968	0.123676	0.195313	0.0550597	0.155663	0.152309	0.185516	0.0981997
439	Pnck	14.0905	18.0974	18.1535	4.10334	6.89189	3.20897	5.14652	7.01006	4.32653	2.93431	1.32977	3.60737	2.53544	4.93915	0.570727
440	Ppfia2	0.299287	0.284315	0.249263	0.416963	0.428592	0.249792	0.128647	0.16921	0.12542	0.068533	1.34633e-07	0.109901	1.13923e-10	1.65052e-07	8.43254e-08
441	Ppil6	3.00961	3.71883	3.7981	0.3073	1.08729	2.04331	0.711671	2.16621	0.455275	0.809089	0.428037	0.743781	0.781773	1.10124	0.474392
442	Ppm1e	0.963694	1.08813	1.64058	0.748556	0.663928	1.0024	0.422227	0.384268	0.354024	0.45586	0.084254	0.279508	0.228385	0.309092	0.0849221
443	Ppp1r14a	56.5114	125.601	81.4275	28.4972	49.1861	34.237	30.025	38.1668	33.5469	12.9437	8.20551	18.0417	8.05484	16.2742	3.84067
444	Ppp2r3a	4.91603	4.84738	5.11572	2.28048	2.65751	4.01364	2.59682	3.69423	1.97916	2.54129	2.893	2.54544	2.07804	2.98095	1.69571
445	Prdm14	1.17776	1.15392	0.809561	0.478863	0.334969	0.278749	1.32729	1.79962	1.47722	0.112186	0.359984	0.498444	0.335663	0.216991	0.242636
446	Prdm6	2.98537	4.37963	3.57267	0.733969	1.28511	0.333857	0.333523	1.06383	0.347062	0.417152	0.104614	0.608217	0.291862	0.572344	0.258438
447	Prkn	0.381443	0.76095	0.962746	0.466136	0.706991	2.17002	0.435277	0.937779	0.290691	0.181125	0.0555868	0.46443	0.251367	0.16772	0.146466
448	Prrg3	1.12146	1.99113	1.57079	0.415818	0.687641	0.416145	0.519787	0.272764	0.243002	0.218613	0.450452	0.242943	0.101972	0.356624	0.561272
449	Prrt1	2.8378	4.83733	4.33439	3.22465	3.96402	2.97635	2.07751	1.7424	1.17235	0.777979	0.648292	0.729127	0.915573	1.10634	0.207446
450	Prrx1	1.7186	1.93348	2.48905	0.108316	0.170295	0.0290606	0	0.0960055	0.0143669	0.41408	0.23945	0.223139	0.24756	0.381189	0.0995201
451	Prune2	1.95945	3.02477	2.39256	1.4297	2.17899	0.795446	0.853289	0.898837	0.731309	1.72648	0.742579	0.978728	0.371937	1.21677	0.459539
452	Prxl2b	25.6471	30.7934	26.0575	19.9891	19.0667	30.0361	24.0912	19.962	19.2423	4.14293	8.43459	8.79829	5.23465	7.26264	5.98299
453	Psd	45.784	73.6483	59.745	28.0212	34.0971	26.1282	23.1674	29.1036	21.3227	16.1684	8.39694	15.1612	16.4052	15.6043	9.15579
454	Ptbp2	15.0082	15.7771	19.296	5.13722	9.09251	7.01627	8.02882	7.1341	6.58845	9.6973	8.9017	9.14132	7.68395	12.506	7.61473
455	Ptger3	8.42406	12.3094	6.13271	2.80663	3.42787	2.99219	4.51523	2.63375	2.74971	0.67406	0.697227	1.44375	0.893941	1.08182	0.728712
456	Ptgis	9.32722	13.0384	15.7845	6.94704	7.77577	3.12802	3.12818	3.25992	3.32674	2.01809	0.872981	1.73772	1.51612	2.81121	0.409217
457	Pth1r	1.85913	3.59834	4.42059	3.40199	3.07569	1.85047	1.09703	1.69619	1.18052	0.975181	0.492739	0.904578	0.945334	0.779389	0.784031
458	Pxdn	6.97927	9.34155	12.2196	2.98899	5.5421	4.68143	3.39323	4.62166	4.17815	9.42223	10.1533	7.09373	8.87356	7.92498	9.32535
459	Pyroxd2	6.18163	4.88112	7.12436	0.721705	1.79978	3.17951	4.76754	3.14373	3.18645	0.630344	0.696467	1.24647	1.27335	0.902799	0.698324
460	Qpct	5.92098	13.7095	8.16339	6.43631	9.07004	4.67081	5.67559	7.27417	3.12488	1.95139	1.11186	2.37093	1.56433	0.731328	1.12853
461	Rab2b	2.48859	4.06673	4.3357	2.95096	2.36244	2.23125	2.38363	2.60017	2.55487	2.35172	2.15474	2.27127	3.18364	2.18715	2.01867
462	Rai2	3.04495	3.32809	4.01381	1.77681	2.41839	5.15545	1.56621	1.06179	1.53757	0.768243	0.826965	1.7106	0.727498	0.693248	0.520768
463	Rapgef4os2	0.665421	1.41921	0.750655	0	0	0	0.0431013	0	0.0429721	0.092659	0	0.154014	0.182642	0.378395	0
464	Rapgefl1	51.3417	38.282	47.8087	14.2726	32.9824	26.7788	38.1606	45.0241	30.9521	11.752	13.7821	15.7006	11.8381	22.4905	11.3927
465	Rasgrf2	1.72603	2.95918	1.83788	0.38587	0.601729	1.99052	0.74924	0.471872	0.255424	0.28172	0.302585	0.387708	0.298473	0.852748	0.0853422
466	Raver2	2.02817	3.32291	2.50322	0.370674	0.676961	0.866536	0.712181	1.0705	0.404895	0.6242	0.281747	0.695798	0.577871	0.8607	0.233507
467	Rbfox3	1.03068	1.88415	1.07157	0.673009	0.447584	0.284704	0.285923	0.465663	0.140728	0.317673	0.157132	0.331471	0.22883	0.40395	0.0341216
468	Rbpms	48.0326	59.5402	69.7847	30.3835	28.5037	22.7322	19.7729	25.9429	17.5492	22.7669	17.8762	20.5427	19.3551	26.5049	18.0496
469	Rbpms2	16.6155	23.5536	24.9918	5.61337	10.3185	6.07671	6.20261	8.38939	5.67646	4.27766	1.8607	4.07787	4.67857	6.00502	0.968953
470	Reck	2.06753	3.24548	2.7904	1.47197	2.03943	1.46597	0.916514	0.673272	0.718956	0.562896	0.380307	0.916403	0.713075	0.608152	0.478862
471	Retnla	35.4513	25.5413	32.2557	2.28806	1.63362	0.326147	0.503759	0.974549	1.54532	1.15918	0.165365	0	0.371435	0.662414	0.208091
472	Rftn2	2.72897	3.63238	2.7717	1.55757	1.73451	3.88458	1.765	1.65686	1.62084	1.07388	0.769325	1.01877	0.958889	0.95354	1.04238
473	Rgn	1.40295	1.83412	1.43749	0.385145	0.64922	0.245203	1.52416	1.18913	1.04643	0.595752	0.798685	0.639049	0.539543	0.162839	0.344157
474	Rgs1	34.3392	43.8897	29.3704	7.11893	16.5021	8.82709	9.09368	8.30517	8.20633	8.65326	3.25402	7.49478	5.04618	10.7493	2.72225
475	Rhobtb1	3.09503	3.80488	4.22623	1.23682	2.1864	1.39998	1.58918	1.40156	1.11636	1.4935	1.1463	1.78718	1.6075	1.71516	1.22052
476	Riiad1	1.79981	2.64688	1.54966	1.02978	2.07468	3.49538	1.07266	1.70932	0.773708	0.16701	0.29495	0.177635	0	0.74935	0.182978
477	Rims4	1.97491	2.55131	2.54478	0.345058	1.37305	0.333632	2.45604	0.909403	0.953105	0.0366818	0.0960668	0.646272	0.147286	0.127615	0.123334
478	Rora	1.3761	1.46137	1.4847	0.58116	0.909236	0.669112	0.484582	0.504142	0.3791	0.590485	0.39396	0.587182	0.67391	0.781166	0.382025
479	Rpl3l	4.64139	0.483297	1.37533	0.206477	0	0	0	0	0.0879848	0	0.252954	0.071196	0.798975	0.109811	0
480	Rragb	1.28118	1.80772	2.50912	1.01323	1.35819	0.785625	0.479174	0.711612	0.300019	0.429386	0.123372	0.283734	0.245087	0.29061	0.275741
481	Rragd	1.07013	1.09813	1.54453	0.70925	0.529175	0.604766	0.379756	0.356615	0.278497	0.270456	0.204109	0.411434	0.407088	0.343481	0.715978
482	Rspo3	4.58766	8.15806	7.05536	3.25897	3.43342	1.12732	1.63565	2.28542	1.8013	1.73246	0.717287	1.60274	1.6393	1.78188	0.65289
483	Rtl3	0.626054	0.506885	0.3343	0.18724	0.0319316	0.055133	0	0.198957	0	0	0	0.0321052	0.169813	0.0658167	0.0315633
484	Rtn2	16.8451	9.59192	13.1946	7.48617	6.31187	6.06278	4.716	6.17201	6.49337	2.5304	1.88244	3.04915	2.62486	1.72126	1.47542
485	Runx1t1	0.478636	0.872582	0.898461	0.468659	0.665682	0.290231	0.192744	0.405935	0.297212	0.0856268	0.224897	0.128628	0.767858	0.218605	0.0878714
486	Rusc2	7.5118	16.7436	11.8184	4.37994	6.9727	2.57194	2.81785	4.6179	2.76088	3.8351	2.9585	4.50548	2.36307	4.34804	3.29415
487	Ryr2	0.584115	1.54198	1.18082	0.447076	1.17454	0.277763	0.242458	0.160608	0.201499	0.491658	0.0257312	0.120173	0.365887	0.233453	0.15991
488	S100b	1.87189	3.01526	2.75564	2.35604	2.2873	1.71306	1.14946	2.00856	0.853629	0.264824	0.116253	0.293822	0.262975	0.859912	0.0719983
489	Sardh	4.51019	4.41006	3.41874	1.4984	1.17282	2.92032	1.74023	3.14334	0.848118	2.07903	3.1084	1.68891	2.30901	1.8297	2.55913
490	Sbk2	1.46365	0	0.580109	0	0	0	0	0.251649	0	0	0	0.0484178	0.377447	0.0476834	0
491	Scara5	4.03813	3.14574	3.06735	1.95307	0.663147	0.683633	0.547311	0.688458	0.667754	0.653903	0.698933	1.26423	0.940051	0.480045	0.922402
492	Scg5	6.16213	11.6118	9.0317	10.5845	8.43617	5.7119	6.48214	6.63516	5.84066	0.392437	0.682169	2.23306	1.15766	1.02817	0.426852
493	Scgn	4.51416	5.98789	6.8548	6.72152	5.36847	3.06063	5.31315	3.32292	3.48187	0.394925	0.687751	1.153	0.528462	0.312769	0.239288
494	Scn3b	0.533857	0.893673	0.890572	0.750843	0.97679	0.601211	0.368538	0.0798928	0.279787	0.164507	0.142845	0.155834	0.255833	0.270306	0.296293
495	Scrn1	1.88892	3.31874	3.56595	1.6706	1.98972	2.02587	1.28146	0.95574	1.2527	1.00943	0.463727	0.787554	1.12393	0.577165	0.791909
496	Scube2	1.72489	2.33417	2.07916	0.156594	1.44598	0.495576	0.451818	0.0411448	0.29603	0.275881	0.14636	0.239826	0.190459	0.384306	0.135664
497	Sdc2	17.9275	22.4515	22.1095	7.85444	13.6231	16.6927	12.2937	9.09882	8.81983	3.92502	4.07152	8.83295	5.44005	5.0341	3.80909
498	Sec31b	0.765611	1.15117	1.10397	0.151786	0.352582	0.168467	0.666362	0.250539	0.212551	0.231743	0.183221	0.260822	0.185089	0.477043	0.0924292
499	Selenom	133.692	186.615	166.06	121.664	120.815	278.426	133.028	174.918	151.668	29.6268	40.9549	47.025	39.4185	26.9572	51.4546
500	Sema3a	3.8846	7.80586	5.96177	1.05689	2.33321	0.714454	1.17734	1.07076	1.04112	1.79435	0.752623	2.56963	1.42794	1.52349	0.997678
501	Sfrp4	5.79025	6.35292	3.4031	1.38471	2.39524	0.643674	1.1097	1.61589	0.647774	0.414893	0.234223	1.49795	1.44818	1.14448	0.741465
502	Sfrp5	2.44431	3.03466	3.10902	2.0668	2.27179	0.59978	0.945998	0.624226	0.967429	0.629793	0.159317	1.12369	0.22237	0.350339	0.313451
503	Sgca	5.67122	6.21229	6.14333	0.425758	0.767714	1.21268	3.12877	0.432964	0.831897	1.14435	0.164846	0.574532	0.921928	1.36318	0.232813
504	Sgcd	1.7584	3.0316	2.36394	1.06972	1.38585	0.57166	1.17138	0.514492	0.330591	0.299406	0.26082	0.458216	0.717561	0.214078	0.326477
505	Sgcg	3.28964	1.10576	2.09636	0.250587	0.420804	0.0498409	0.331863	0.136021	0.223955	0.269572	0.0469008	0.179354	0.729296	0.884442	0.14436
506	Sh3bgr	75.2273	82.3798	85.6465	17.5535	30.3311	13.7118	48.6012	42.885	36.0863	12.3552	10.1354	15.9531	22.258	19.2067	8.45703
507	Shank2	1.81075	1.59932	2.23013	0.237968	0.570239	1.01213	0.819424	0.824109	0.618563	0.73694	0.967885	0.743475	1.29376	0.518127	0.80193
508	Shisal1	6.06349	15.1406	10.7874	1.38459	2.82566	2.47003	1.21568	2.18052	1.07752	1.50012	0.623221	1.40821	1.7755	2.29342	0.885072
509	Siglech	0.438497	0.860457	0.727053	0	0.0493856	0	0.124213	0.293049	0.29586	0.367098	0.189152	0.243443	0.120113	0.0522627	0.154724
510	Slc16a11	10.7706	10.1561	9.78845	1.61789	2.66743	5.00133	5.58297	6.83076	4.60862	13.2003	6.89523	7.44283	9.10386	16.1694	13.9965
511	Slc25a23	11.3312	18.3067	18.3717	4.08399	7.1025	8.23512	5.75981	4.80782	4.1223	8.67319	6.35588	8.04129	8.33394	7.03669	7.87937
512	Slc25a4	146.931	194.836	155.437	76.5064	65.4788	55.2284	55.2478	48.7987	53.6298	104.661	94.2144	83.0557	95.2256	83.5721	95.8079
513	Slc25a42	8.05565	7.63729	6.73546	2.67318	3.67705	9.4936	5.66917	6.0734	5.4502	2.75161	2.26136	3.19213	2.81785	3.26109	2.52933
514	Slc2a4	23.7837	33.7741	32.7235	7.75181	11.0009	6.54411	7.07402	7.12774	6.25915	5.55847	2.09487	4.1174	6.46832	7.92402	2.69316
515	Slc35e3	6.79668	8.17883	6.36629	2.80067	3.94435	5.61767	3.14604	2.82571	2.44065	2.92824	2.76855	2.97444	2.28652	3.3452	2.78126
516	Slc35f1	0.412541	0.732742	0.580162	0.129063	0.286409	0.0796797	0.141524	0.29026	0.0778563	0.0435778	0.0186411	0.141163	0.0220515	0.0515811	0
517	Slc4a4	13.7045	19.0046	10.4763	1.18612	3.35105	7.83493	7.20168	4.00962	3.05957	2.10704	2.10363	3.53661	2.17611	1.79018	2.5257
518	Slc5a6	13.1685	13.4044	15.6754	6.34766	9.59493	6.29637	12.9369	11.973	9.73564	2.26467	3.11558	5.23724	5.11243	4.7674	4.66302
519	Slc5a7	1.351	1.98409	1.36846	1.62517	1.70743	0.900112	0.325687	0.436532	0.201161	0.290581	0.197146	1.07123	0.269129	0.349946	0.0562341
520	Slc6a20a	6.26215	6.29732	5.53826	2.64452	1.84673	2.3378	4.09736	4.24115	4.18389	2.18315	2.15048	3.58695	1.77147	3.479	1.30739
521	Slc6a7	7.83429	7.27897	9.65305	1.78143	3.17712	5.11276	2.97141	5.21497	3.03674	1.10546	1.29524	1.44741	1.27557	1.147	0.867859
522	Slc8a3	0.659538	1.47352	0.774843	0.21429	0.434456	0.360296	0.152131	0.0617775	0.11844	0.0729346	0.0181788	0.0461622	0.108819	0.0964749	0.100116
523	Slitrk3	0.251346	0.479716	0.417252	0.0637029	0.171484	0.0377187	0.048309	0	0.113279	0.0259812	0	0.0286542	0.0257467	0.0907308	0.0213162
524	Sln	11.5591	0.701595	4.91399	0.0836364	0.462539	0.146523	0.0779916	0.140253	0	0	0	0	2.28165	0.0953907	0
525	Smarca1	0.436141	0.370145	0.575778	0.380362	0.584942	0.403389	0.375541	0.240743	0.351281	0.0456742	0.207286	0.184104	0.020751	0.144304	0.0735093
526	Smarcd3	11.8027	17.1628	18.5257	6.92782	7.35923	6.02291	4.115	7.47542	4.4927	6.80706	5.14918	5.54986	4.93848	5.66346	5.25976
527	Smtn	141.759	187.695	215.365	38.4918	102.712	38.0772	47.0977	56.766	42.292	35.4223	15.1244	38.6402	37.2254	50.5708	15.0796
528	Snhg18	25.9021	29.2786	33.3013	15.5253	22.7071	26.121	32.9031	36.4099	32.4827	6.31097	8.90919	11.1443	7.80545	8.08918	9.53807
529	Sntg2	12.6221	17.5613	18.3128	3.73646	8.32355	5.84172	5.38213	4.89401	4.35901	2.74362	0.978324	2.24796	2.83713	4.52219	1.01692
530	Sobp	1.41099	1.78932	1.42488	0.852258	1.017	1.65017	0.455029	0.330863	0.363248	0.293969	0.446543	0.546744	0.671946	0.630317	0.255178
531	Soga1	0.583537	1.4217	0.874674	0.186362	0.449139	0.567336	0.373471	0.243327	0.157597	0.668755	0.429466	0.584138	1.12689	0.72175	0.778636
532	Sorbs2	24.6544	37.3726	31.0508	3.94752	10.8391	4.64221	11.7599	10.1302	9.16211	14.6395	9.30821	14.2943	10.7728	14.9251	8.95837
533	Sowahc	15.0654	24.0656	15.3415	6.75367	14.9292	10.2361	18.0195	16.3613	10.8046	4.63638	5.49073	7.16551	5.36925	6.11539	4.15559
534	Sox10	1.52224	2.59348	2.47496	3.14616	2.11483	1.75715	0.489741	0.770895	0.799444	0.267322	0.250191	0.476575	0.263544	0.166328	0.228233
535	Sox12	1.95053	3.91751	2.68976	1.16165	1.92721	1.24523	0.951619	0.985514	0.865323	2.34539	1.75321	1.28094	1.63661	1.61416	1.75015
536	Sparcl1	204.822	323.964	296.181	43.1564	82.2567	54.4496	64.8332	44.1079	46.6166	38.6452	12.6071	52.3907	46.4366	55.1472	11.54
537	Speg	14.8076	22.2575	23.6399	9.47663	10.3847	7.70942	4.90453	9.13323	5.34368	4.19961	2.08681	4.75051	4.306	6.74788	2.44609
538	Spock3	1.95183	3.77958	1.86525	0.715508	1.02914	0.962566	0.71017	1.05825	0.458027	0.880881	0.313914	1.14669	0.689686	0.637146	0.591116
539	Srl	5.57335	2.80513	2.46366	0.44783	0.593335	1.4287	0.787996	0.473119	0.588124	3.0638	1.19926	1.04881	1.59762	3.01248	2.05446
540	Srpx	5.75132	9.55128	7.16861	2.59829	3.21506	5.4043	2.60159	2.93373	2.00257	1.31212	0.968979	2.85635	1.58112	2.16843	0.645001
541	Stac	2.18237	4.87854	4.82291	0.422399	0.661991	0.725511	0.306343	0.784895	0.830677	3.3669	1.55875	3.87489	2.09932	1.19396	2.56211
542	Stum	10.9467	19.3625	14.8704	1.19138	4.0725	3.46265	3.07712	2.14577	2.07829	2.53007	0.962912	1.91573	2.19717	3.30561	0.494193
543	Sult1a1	145.741	141.256	181.729	19.0989	61.0125	215.687	148.16	88.2049	72.2043	2.79046	13.7799	19.3699	10.6703	10.4854	9.70807
544	Sult1c2	25.3353	30.0267	25.1309	5.77384	16.4846	28.1441	14.5536	10.6817	11.7587	0.463318	3.44281	5.09721	3.51603	2.86179	2.58437
545	Sun3	1.71187	0.991825	1.71913	0.17697	0.840652	0.161598	1.04287	1.43859	1.13225	0.335173	0.303894	0.85618	0.259751	0.521372	0.182445
546	Sv2b	0.321918	0.493918	0.793136	0.41619	0.711804	0.522375	0.182744	0.196887	0.141591	0.103314	0	0.193862	0.444126	0.0700078	0.0819558
547	Sycn	3162.98	4474.22	3083.11	58.6645	1060.4	97.4871	1514.27	1466.98	874.018	16.2534	112.002	370.484	221.72	251.438	176.133
548	Syn2	7.9028	9.59537	8.54411	4.75101	4.17937	2.25677	4.97745	3.49716	2.74159	0.498378	0.906966	2.06334	1.18645	0.662016	0.583612
549	Syne1	3.66893	4.6888	5.74159	0.795774	2.67391	1.05327	1.16485	1.78033	0.987029	1.83226	1.1693	2.09333	1.61811	1.75659	1.28664
550	Sypl2	1.80089	0.636098	0.828492	0.072382	0.127136	1.09118	0.0650568	0.186056	0.212518	0.102641	0	0	0.137896	0.168732	0.0730785
551	Syt2	0.833656	1.14914	2.2877	0.493562	0.301222	1.25586	0.216228	0.277627	0.868189	0.335092	0.0564789	0.116452	0.0390744	0.475645	0.0701906
552	Tacr2	5.64398	11.4455	9.34416	0.792816	2.26789	0.297131	1.01163	0.775426	0.689342	0.850161	0.316727	1.37512	1.10826	1.41242	0.220495
553	Tbx5	0.466402	0.902044	0.900722	0	0	0	0	0.0798231	0.0219475	0.0926519	0	0.0513698	0.19472	0.301902	0.0250163
554	Tbxa2r	2.13524	2.90232	2.42786	1.05132	1.10307	1.00937	1.90645	1.50699	1.82076	0.990494	0.43607	0.89552	1.10223	1.16472	1.28715
555	Tceal1	2.19235	4.14671	2.79177	1.29672	1.73471	1.24217	1.35633	0.565298	0.81831	0.724938	0.941758	1.26906	0.952975	0.720578	0.544536
556	Tceal3	3.72279	6.54299	4.6614	4.26517	4.72343	2.47879	2.13326	2.75201	1.77596	0.501539	0.51449	0.939367	1.15953	0.864881	0.599949
557	Tdrkh	1.10319	2.14542	1.74854	1.30765	1.43983	1.09356	0.468748	0.917541	0.401974	0.469305	0.601376	0.434898	0.504676	0.30085	0.546261
558	Tef	38.7137	49.0535	26.6412	10.6795	25.6926	24.7559	27.3257	33.9251	25.2316	16.6062	17.2542	25.5934	9.08439	12.2336	13.5445
559	Tenm2	0.856244	0.758388	0.537716	0.0681321	0.117391	0.040565	0.0657925	0.0614361	0.0415396	0.29692	0.00923535	0.260288	0.207334	0.412565	0.0583001
560	Tgfb1i1	39.7904	55.1566	61.7581	20.8357	26.6033	16.4534	15.4966	17.0683	14.1116	13.7757	7.19369	17.6466	13.4589	18.9692	6.95762
561	Thbs3	14.9058	14.6163	17.7046	13.2494	6.09801	10.4953	7.60513	9.9726	7.99967	7.89518	6.30625	7.43464	7.76945	4.44544	5.83121
562	Thnsl2	20.2946	16.036	15.4968	8.94014	12.9547	12.4925	20.8479	16.32	16.7033	2.07482	5.55247	7.65068	6.58183	5.08077	5.43841
563	Thsd1	0.834666	0.712814	0.646585	0.378434	0.289099	0.196579	0.288833	0.476105	0.433347	0.701454	0.861227	0.645899	1.12771	1.44064	0.952904
564	Tmem117	11.1659	11.6211	8.30458	2.36724	4.58314	6.31076	10.38	7.19978	7.51416	1.05887	1.55533	4.21691	1.62029	2.36554	2.04874
565	Tmem159	36.6937	33.3024	35.8368	20.972	27.1738	26.8846	25.4976	27.3603	27.3283	13.9403	12.0927	17.537	15.8901	16.7041	18.0874
566	Tmem200c	0.475316	0.896339	0.681584	0.214319	0.153477	0.161903	0.0755308	0	0.0539833	0.0828877	0.0243778	0.214578	0	0.0623838	0
567	Tmem255b	3.1784	4.46807	3.65314	3.89321	2.75566	1.9806	0.791486	1.79248	1.81205	0.22386	0.0868665	0.75973	0.295447	0.700881	0.911201
568	Tmem35a	1.48759	1.33184	1.60064	1.05445	0.470766	2.61556	0.849715	0.701928	0.919241	0.372915	0.505166	0.237918	0.160394	0.125034	0.273996
569	Tmem38a	18.7588	11.4279	11.7027	3.47059	4.99681	4.34653	4.20881	4.03909	2.89174	2.82855	1.39828	3.35701	4.49	3.21863	2.32349
570	Tmem38b	16.2297	19.4442	15.9087	12.3872	14.6443	12.5638	10.5074	11.6721	9.7523	6.81904	6.87841	7.19841	6.78262	6.25117	6.22037
571	Tmod1	6.13993	7.50634	7.83284	4.15726	3.52174	2.07838	1.20174	2.09974	1.99809	1.36369	0.591413	0.745408	1.57781	0.882561	0.754735
572	Tmtc1	1.68892	2.3935	2.33853	0.74473	1.01579	1.28174	0.742167	0.72181	0.721546	0.397196	0.332996	0.727613	0.327906	0.349504	0.239683
573	Tnnt2	54.2325	102.857	79.1639	14.7917	11.1784	2.52915	9.52813	10.6652	5.59877	17.6804	7.62449	12.061	9.54739	22.2747	10.0845
574	Tnnt3	154.853	3.26102	25.3264	0.476034	0.844198	0.40206	0.577526	0.26412	0.480423	7.59753	0.38746	1.06129	16.1493	1.967	0.212415
575	Tnxb	9.19338	11.8956	12.0163	3.0348	4.40522	2.07939	2.23066	2.2279	2.42273	1.47683	0.735136	2.46629	1.66441	2.10235	0.736697
576	Tppp3	122.773	198.816	103.915	67.6882	38.6223	49.8293	43.1715	42.2743	42.8666	16.6415	9.2433	28.8113	26.5271	35.6763	18.3589
577	Trdn	2.53132	2.86811	0.848577	0	0.0223372	0	0	0.0336187	0	0.580347	0	0.508457	0.118825	0	0.0201789
578	Trnp1	18.5543	28.0649	25.1293	7.86663	11.0064	8.06797	6.82005	11.2463	7.12076	3.49083	1.12021	5.39272	5.2121	5.97658	1.98902
579	Trpc1	1.0171	0.97805	0.943653	0.676314	0.837028	0.876714	0.467646	0.836722	0.54325	0.420626	0.216825	0.387338	0.393475	0.269004	0.322006
580	Trpt1	6.83797	6.44613	7.12301	5.75806	7.32876	8.33897	4.78569	5.52019	5.2911	2.83813	2.32777	3.38701	2.1445	2.83183	2.84066
581	Tsacc	2.89063	5.59573	4.98874	1.99265	0.666592	3.87007	2.97774	3.50867	4.49013	1.40918	0.647109	1.32683	0.813463	2.11609	1.37675
582	Tspan2	13.8836	20.8911	17.3119	3.57318	7.54629	3.19501	4.31758	4.25713	4.06223	3.24316	1.3757	4.32246	4.04617	4.85598	1.39756
583	Tspan33	13.4193	15.3252	14.4899	5.35692	9.87053	3.49421	11.6509	7.32195	7.46655	2.15445	2.82472	4.37388	2.60194	2.87384	2.64176
584	Ttc25	0.843048	1.38988	0.83843	0.374765	0.389788	0.214454	0.933469	0.470835	0.225597	0.21349	0.309161	0.238395	0.322969	0.387929	0.235335
585	Ttc28	1.04133	1.53563	1.69786	0.467929	0.585189	0.218931	0.415548	0.342763	0.380877	0.476428	0.286463	0.601108	0.44237	0.514156	0.349278
586	Ttc6	1.64497	1.42168	1.70604	0.480117	0.470083	1.57509	0.668831	0.95531	0.845774	1.1978	1.03011	0.544595	0.967987	1.01581	0.858791
587	Ttll6	18.3756	13.9611	20.6958	4.07274	8.05433	3.78171	7.79133	8.48364	6.38797	1.46085	2.51278	4.68328	2.71795	2.98793	2.60217
588	Ttll7	4.64398	7.33556	5.5476	1.84947	3.24291	2.39081	2.8049	2.96747	2.01916	3.51987	2.02255	3.17982	2.29609	4.28117	2.63547
589	Ttr	71.2052	66.4135	58.2371	8.15628	16.46	4.88627	71.4455	47.2842	69.7242	7.82686	13.6054	20.7043	15.5436	15.1944	15.4869
590	Tub	0.291513	0.665954	0.783742	0.516287	0.807478	0.306931	0.31458	0.22797	0.204621	0.0453914	0.0507212	0.135071	0.136501	0.105309	0.0165483
591	Twist1	5.14034	12.5441	9.3374	2.82882	2.53623	2.91776	1.25881	0.941372	1.55677	2.19476	1.47198	1.73481	2.62638	1.68589	1.28496
592	Txnip	306.671	511.469	505.345	314.791	443.017	592.357	348.784	476.398	274.404	108.304	124.468	202.964	116.95	121.663	142.986
593	Uggt2	1.75588	5.12212	2.90759	0.821691	1.03008	0.742998	0.82424	0.831421	0.312572	0.677784	1.40873	1.1942	0.705539	0.962699	1.27915
594	Unc45b	1.24776	1.60785	0.647357	0.180031	0.238404	0.408948	0.177291	0.360638	0.615979	0.0241764	0.185097	0.244196	0.392076	0.545296	0.221903
595	Unc80	0.25403	0.256779	0.249873	0.384357	0.547471	0.148222	0.0671266	0.197449	0.103605	0.278449	0.0114825	0.190519	0.00649031	0.126911	0
596	Use1	137.821	145.478	131.92	123.661	100.562	125.905	154.012	173.736	153.625	65.5702	69.2006	75.613	62.6851	71.3033	74.6553
597	Vat1l	3.22073	5.67008	4.92954	2.47957	4.61513	5.10233	0.974591	1.28082	0.865555	0.782137	0.132568	1.53769	0.64683	1.14289	0.16285
598	Vipr2	1.4421	2.09114	2.21133	1.15935	1.33141	1.2042	0.826526	0.729468	0.577881	0.312151	0.0739513	0.432093	0.326912	0.370634	0.0897502
599	Vwa3b	2.28262	3.84873	3.60258	1.32097	1.79742	1.06768	2.57087	3.89414	1.96608	0.151533	0.689525	0.933598	0.642544	0.825303	0.775532
600	Wdcp	2.28532	4.14819	1.91135	2.4538	1.39553	1.49257	1.76949	2.49411	1.74536	1.57375	1.92341	0.791684	1.73076	2.19384	2.40093
601	Wfdc1	16.7405	30.4178	30.2477	5.88745	9.35822	11.0689	12.0465	10.1172	9.61497	3.17593	1.97415	5.09406	4.34501	4.77161	1.67626
602	Wnk2	5.77056	6.79241	7.79487	1.47885	1.4436	4.62591	2.26703	2.97161	2.15398	3.09188	3.25255	1.87225	4.31733	2.15391	3.5375
603	Wscd2	4.11295	8.70422	7.42076	2.34855	4.08601	2.95046	2.64172	2.77931	2.22363	1.43632	0.551227	1.42811	1.68947	1.96726	0.379602
604	Zfhx4	0.251881	0.194081	0.396301	0.215486	0.29979	0.165401	0.107013	0.126108	0.0863962	0.0469563	0.017373	0.0725566	0.0400724	0.0547867	0.0208158
605	Zfp30	0.635909	1.47889	1.21748	0.398085	0.385613	0.3008	0.438543	0.43774	0.398349	0.339967	0.483283	0.378904	0.33997	0.669887	0.421122
606	Zfp354c	0.921671	3.04797	1.77133	0.456119	0.801164	0.667059	0.320582	0.772586	0.861157	0.533526	0.260818	0.672808	0.467645	0.581526	0.470135
607	Zfp365	1.06583	2.03199	1.24487	0.169199	0.350846	0.286023	0.232371	0.353172	0.294474	0.447016	0.49125	0.603002	0.351746	0.693194	0.226078
608	Zfp606	3.65442	2.79281	3.27619	1.21563	1.7133	2.4162	2.84008	3.49709	2.66767	3.91377	2.85148	3.35612	2.95823	3.08686	2.53404
609	Zfp651	8.58634	16.6784	14.1456	5.86745	4.8728	3.13679	3.47403	3.60276	3.64336	4.68946	3.47002	4.16973	3.36037	5.60228	3.90371
610	Zfp811	0.754416	0.991988	1.12637	0.25589	0.60214	0.0532628	0.237397	0.329027	0.305532	0.230938	0.175028	0.185509	0.17818	0.209222	0.149274
611	Zfp931	4.1893	6.49387	3.72573	1.49532	3.81009	3.81697	4.12581	5.14101	3.46093	1.3565	1.73667	3.34066	1.27705	1.28493	1.07199
612	Zfp945	4.68618	4.92408	6.18685	1.15868	2.52007	2.60399	2.92414	3.43891	2.98702	2.59037	1.98889	2.39735	1.75012	2.31218	1.85592
613	Zfpm2	0.332161	1.04777	0.669013	0.170296	0.450043	0.237522	0.0805792	0.0902735	0.111577	0.155422	0.199877	0.206875	0.102369	0.0599173	0.0552931
614	Zfyve28	0.16278	0.3243	0.373571	0.208177	0.117479	0.273738	0.0579504	0.0711143	0.157497	0.299138	0.110864	0.172246	0.0825853	0.0238059	0.0475784

## Sheet: Tab3 H3K27ac signal DEGs
Table 3
ChIP sequencing H3K27ac maSigPro 9 clusters gene list
1. cluster1 (n = 142)
sample number	gene_name	0week-1	0week-2	0week-3	2weeks-1	2weeks-2	2weeks-3	4weeks-1	4weeks-2	4weeks-3	7weeks-1	7weeks-2	7weeks-3	10weeks-1	10weeks-2	10weeks-3
1	1700049E22Rik	-0.45226	-0.538718	-0.473789	-0.601782	-0.464116	-0.521048	-0.800406	-0.692702	-0.768057	-0.702898	-0.620058	-0.779322	-0.806712	-0.694474	-0.916646
2	1700055C04Rik	0.968933	0.941619	1.08987	1.54112	1.05843	1.08643	1.40926	1.24802	1.3051	1.86264	1.73263	1.51676	1.34181	1.92932	2.01606
3	1700128E19Rik	0.264855	0.597597	0.324328	-0.476889	0.152152	0.522852	0.269354	0.114639	0.0354165	0.236858	0.213701	-0.0561478	0.20903	0.760213	1.53397
4	4930512B01Rik	-0.20127	-0.132147	-0.188747	-0.496609	-0.493117	0.023317	-0.0930782	-0.428764	-0.410957	-0.467959	-0.232071	-0.363497	-0.0835707	0.0462563	-0.675602
5	9130019O22Rik	1.19385	1.13969	1.13059	1.50168	0.884424	1.21452	1.23389	1.20921	0.977762	1.35517	1.88122	1.87834	2.04405	2.33092	2.13658
6	A330074K22Rik	2.47814	2.49493	2.31148	0.154149	1.68195	0.785428	0.713627	0.906456	1.06704	0.650351	0.436587	0.721264	0.46401	0.278292	-0.15334
7	Abca14	-0.393587	-0.340645	-0.408636	-0.95674	-0.899128	-0.348132	-0.566579	-0.475341	-0.282005	-0.110852	-0.463212	-0.471973	-0.463952	-0.703398	-0.193514
8	Acp2	1.52307	1.78604	1.32605	1.52797	1.42819	1.35541	1.9003	2.17957	2.27721	2.51107	1.83994	2.20377	2.07331	2.00071	2.0964
9	Akr1b8	0.388721	0.472498	0.373193	-0.227103	0.0071481	0.317915	0.140749	0.984085	0.382596	0.199268	0.626453	0.0342489	0.882011	0.528177	2.05623
10	Alms1-ps2	-1.19545	-1.24761	-1.17418	-1.04219	-1.22539	-1.3408	-1.10438	-1.0498	-1.14499	-1.13519	-1.0906	-1.24939	-1.07423	-1.04253	-1.11752
11	Alppl2	-0.804299	-0.778491	-0.905424	-0.95674	-0.819376	-0.73239	-0.899783	-1.00322	-0.837493	-0.900247	-0.884219	-0.960115	-0.907032	-0.953283	-0.796124
12	Bahd1	1.02761	0.79567	0.780395	1.21245	0.652417	0.478022	1.02345	1.13934	0.938084	0.763122	0.403567	0.667026	0.45565	0.135501	0.891184
13	Cant1	1.88489	1.98411	1.90427	2.38907	2.43597	2.42493	2.55502	2.55219	1.75148	3.10312	2.76451	3.28853	1.85177	2.2149	2.37762
14	Cd82	0.525625	0.743546	0.625658	0.890359	0.906174	1.13766	1.17544	0.836589	0.709937	0.998061	0.915379	0.811661	0.978151	1.39385	0.368922
15	Cilp	0.088836	0.2223	0.185879	0.0949889	0.347908	-0.0407259	0.345348	0.00595885	0.00565826	-0.204827	0.139406	0.0704076	-0.142091	0.39431	-0.314036
16	Cplx3	-0.158895	-0.0591724	-0.156171	-0.286263	-0.000102116	-0.207238	-0.268449	-0.211402	-0.0241	-0.3082	-0.240326	0.178884	-0.0961108	-0.212553	-0.595254
17	Cracr2a	-0.820597	-0.799341	-0.783263	-0.752968	-0.855627	-0.68756	-0.800406	-0.514156	-0.569668	-0.702898	-0.595293	-0.508132	-0.702212	-0.632002	-0.675602
18	Cxcl12	-0.771703	-0.684667	-0.685534	-0.660941	-0.60912	-0.424984	-0.525659	-0.389949	-0.232408	-0.496152	-0.512743	-0.580449	-0.907032	-0.560607	-1.03717
19	Cyp4v3	-0.810818	-0.715942	-0.750687	-0.614928	-0.935379	-0.898901	-0.443819	-0.60731	-0.916848	-0.702898	-0.487978	-0.598528	-0.652052	-0.50706	-0.474732
20	Dnase2a	1.33075	1.18139	1.01657	1.65944	1.00043	0.586895	1.03514	0.99961	0.948003	0.687942	1.43545	0.486233	1.19133	1.23321	0.569792
21	Dok4	-0.729328	-0.788916	-0.652958	-0.27969	-0.645371	-0.546665	-0.490585	-0.529681	-0.758137	-0.251815	-0.116501	-0.218862	-0.430511	-0.141157	0.127878
22	Ermap	0.326788	0.420374	0.470921	0.344775	0.478412	0.22185	1.07021	0.921981	0.967842	1.233	0.659473	0.55855	0.656291	0.840533	1.41345
23	Fam178b	1.57196	1.58796	1.30976	1.0284	1.34844	1.37462	1.34496	1.28684	1.41422	1.34577	1.82343	1.80603	1.17461	1.75083	1.25275
24	Fam221b	0.14425	0.232725	-0.0747303	0.0489758	0.659667	-0.0471302	0.000452835	-0.188114	0.372677	-0.120249	-0.215561	0.160804	-0.317651	-0.176855	-0.595254
25	Fam243	-0.276241	-0.33022	-0.473789	-0.693808	-0.369863	-0.725985	-0.724412	-0.382186	-0.668862	-0.355188	-0.322877	-0.743163	-0.576812	-0.524909	0.168052
26	Foxo3	-0.37403	-0.538718	-0.359772	-0.424302	-0.239359	-0.348132	-0.221683	-0.343372	-0.410957	-0.514947	-0.603548	-0.453894	-0.133731	-0.248251	-0.675602
27	Galnt15	-0.328395	-0.215546	-0.319052	-0.115357	0.115901	-0.373749	0.053064	-0.226928	-0.0241	-0.120249	-0.108246	-0.417735	-0.606072	-0.471362	-0.233688
28	Gcdh	1.47091	1.33777	1.25275	1.31105	0.572665	0.567682	0.649324	1.14711	0.610743	0.734929	0.940144	0.775502	1.11609	1.16181	0.489444
29	Gm10860	-0.804299	-0.809766	-0.726254	-0.9173	-0.819376	-0.82205	-0.83548	-0.97993	-0.728379	-0.881452	-0.686099	-0.761243	-0.865232	-0.6677	-0.394384
30	Gm11037	0.887442	0.983319	1.01657	0.640573	0.76842	0.747002	1.00591	1.20921	1.51341	0.960471	0.890614	1.06477	0.836031	0.81376	-0.273862
31	Gm13104	-1.43015	-1.44569	-1.30448	-1.30513	-1.46464	-1.39203	-1.56619	-1.43018	-1.62113	-1.00362	-1.23919	-1.15899	-1.30831	-1.22994	-1.07734
32	Gm13134	-0.654357	-0.96614	-0.832127	-0.555768	-0.638121	-0.501835	-0.888092	-1.01874	-0.847412	-0.787476	-0.834689	-0.580449	-0.764912	-0.971132	-0.916646
33	Gm13645	0.0334226	0.0763515	-0.0502981	-0.351996	-0.362613	-0.348132	-0.344443	-0.219165	0.00565826	0.218063	-0.000930145	0.142725	-0.192251	-0.712323	0.0877038
34	Gm14287	-0.836895	-0.934865	-0.872847	-0.509755	-0.572869	-0.693964	-0.718567	-0.871249	-0.897009	-0.731091	-0.570528	-0.942036	-0.664592	-0.524909	-0.836298
35	Gm14319	2.03157	2.13006	2.63724	3.58541	2.29096	2.15595	2.3095	2.85494	2.08874	2.37011	3.11948	1.76987	2.13601	1.84007	0.529618
36	Gm14902	-0.621761	-0.695092	-0.620382	-0.588635	-0.572869	-0.335323	-0.519813	-0.529681	-0.460555	-0.665308	-0.578783	-0.779322	-0.769092	-0.632002	-0.876472
37	Gm15286	-0.804299	-0.684667	-0.775119	-0.746394	-1.04413	-0.501835	-0.847172	-0.630599	-0.916848	-0.881452	-0.892475	-0.978195	-0.781632	-0.953283	-0.0328182
38	Gm15288	-0.810818	-0.674242	-0.783263	-0.818701	-1.00063	-0.527452	-0.794561	-0.68494	-0.946606	-0.862657	-0.875964	-1.08667	-0.806712	-0.935434	-0.15334
39	Gm16130	-0.517453	-0.205121	-0.506365	-0.470315	-0.536618	-0.91171	-0.496431	-0.68494	-0.619265	-0.684103	-0.471467	-0.670846	-0.618612	-0.524909	-0.0729922
40	Gm18038	-0.664136	-0.642968	-0.766975	-0.660941	-0.790375	-0.693964	-0.648418	-0.459815	-0.986284	-0.608923	-0.95026	-0.869719	-0.593532	-0.810492	-0.635428
41	Gm20163	0.193144	0.013802	-0.196891	0.0621224	-0.348112	-0.0855559	0.269354	0.269898	0.0453359	-0.157839	0.387057	0.196963	0.0543695	0.0284074	0.288574
42	Gm2018	-1.02595	-1.12251	-0.962432	-0.818701	-0.761374	-1.0462	-0.794561	-0.933352	-0.897009	-1.01302	-1.08234	-0.905877	-1.01989	-1.09607	-0.876472
43	Gm22169	-1.34214	-1.38314	-1.27191	-1.04877	-1.16014	-1.20631	-1.23299	-1.25163	-1.26403	-1.31374	-1.15664	-1.26746	-1.14111	-1.12285	-1.03717
44	Gm22221	-0.778222	-0.809766	-0.693678	-0.647795	-0.739624	-0.745198	-0.595807	-0.545207	-0.658943	-0.627718	-0.653078	-0.761243	-0.831792	-0.605229	-0.916646
45	Gm23445	0.111653	0.524623	0.185879	0.259322	0.463911	0.305106	0.39796	0.254372	0.0155777	0.142883	-0.141266	0.305439	-0.0626707	0.0462563	1.21258
46	Gm23706	-0.732588	-0.715942	-0.498221	-0.601782	-0.710623	-0.604304	-0.70103	-0.653888	-0.569668	-0.787476	-0.628313	-0.851639	-0.246591	-0.355344	-0.474732
47	Gm25199	-0.732588	-0.642968	-0.669246	-0.582062	-0.826626	-0.501835	-0.560733	-0.157062	-0.500232	-0.684103	-0.372407	-0.291179	-0.689672	-0.524909	-0.55508
48	Gm25666	-0.038289	-0.298945	-0.0177219	-0.115357	0.0724	0.247467	0.053064	-0.320083	0.352838	-0.0450686	-0.587038	-0.128465	-0.509932	-0.489211	-0.635428
49	Gm25815	-0.383808	-0.382345	-0.229467	-0.516329	-0.471366	-0.527452	-0.303523	-0.351135	-0.212569	-0.54314	-0.430192	-0.200783	-0.447231	-0.569531	-0.595254
50	Gm26045	0.000826382	0.0450767	-0.0584422	0.154149	0.355158	-0.0727474	0.690244	0.580414	0.293321	0.265051	0.618198	-0.0742272	0.17141	0.206897	0.730488
51	Gm26912	1.57848	1.16054	1.48893	2.14586	1.65295	1.38103	1.95291	1.5042	1.77132	1.43975	1.59229	1.20941	1.79743	1.85792	1.65449
52	Gm27443	-1.22805	-1.31016	-1.2149	-1.02905	-1.11663	-1.0526	-1.36744	-1.33702	-1.41282	-1.33254	-1.39603	-1.14091	-1.09095	-1.22102	-1.03717
53	Gm27772	-0.983578	-1.03911	-1.10902	-0.989607	-1.08763	-1.09743	-1.12776	-0.97993	-1.19459	-1.03181	-1.02456	-1.17707	-0.940472	-0.971132	-0.95682
54	Gm27854	-0.158895	-0.215546	-0.253899	-0.470315	-0.536618	-0.386558	-0.356134	-0.195877	-0.639104	-0.0920564	-0.0917356	-0.435814	-0.112831	0.0819542	0.810836
55	Gm28511	-1.12374	-1.20591	-1.12531	-1.05534	-1.17464	-0.943731	-1.18622	-1.08085	-1.0458	-0.96603	-1.10711	-1.06859	-1.14947	-1.19424	-1.15769
56	Gm32486	0.457173	0.514198	0.584938	0.265895	0.74667	0.522852	0.865615	0.766723	0.700018	0.546978	0.849339	0.504312	0.13379	0.876231	-0.273862
57	Gm36988	-1.00965	-0.976565	-0.986864	-0.838421	-0.906379	-0.783624	-0.888092	-0.692702	-0.87717	-0.862657	-0.975025	-1.26746	-0.919572	-0.881887	-0.916646
58	Gm37166	0.838548	0.378674	0.658234	1.21902	1.10918	0.202637	0.251817	0.0525363	0.382596	0.142883	-0.256836	-0.471973	0.17559	-0.489211	-0.35421
59	Gm37929	-1.10418	-1.10166	-1.04387	-1.27226	-1.04413	-1.17429	-1.02839	-0.894538	-0.916848	-1.0694	-0.95026	-0.942036	-1.10767	-1.05145	-1.15769
60	Gm3828	2.3999	1.94241	2.62095	2.31677	2.65348	2.48257	2.58425	2.16405	2.27721	2.37011	2.52511	1.80603	2.36591	2.34877	1.37327
61	Gm39325	2.70305	3.08915	3.48422	1.82377	3.79176	3.5713	2.67193	3.08783	2.58471	1.97541	1.41068	2.90887	2.01897	1.50094	0.44927
62	Gm42575	-0.928165	-0.799341	-0.815839	-0.871287	-0.768625	-0.77722	-0.560733	-0.584022	-0.698621	-0.759284	-0.768649	-0.688925	-0.760732	-0.837265	-0.996994
63	Gm44107	-0.654357	-0.642968	-0.530797	-0.253396	-0.27561	-0.469814	-0.426282	-0.436527	-0.341521	-0.317598	-0.595293	-0.616608	-0.647872	-0.649851	-0.675602
64	Gm44317	-0.165414	0.013802	-0.180603	-0.010184	0.130402	-0.0919602	0.0179899	-0.12601	0.223886	0.42481	0.345782	0.341598	-0.200611	-0.0251393	-0.113166
65	Gm44393	0.317009	0.587172	0.0229983	-0.805554	-0.377113	0.241063	-0.0638497	0.16898	0.303241	0.0770998	0.238466	-0.0380685	-0.108651	0.0373319	-0.715776
66	Gm44773	-1.24435	-1.35186	-1.17418	-0.93702	-1.18189	-1.25754	-1.01085	-1.10414	-1.0954	-1.21976	-1.20617	-1.21323	-1.17455	-1.16747	-1.23804
67	Gm44946	1.36335	1.10842	1.34233	0.489387	1.47894	0.881492	1.4911	1.86906	1.7118	1.88143	1.22082	1.33596	1.45467	1.18859	0.208226
68	Gm45274	0.776615	0.764396	0.544218	0.916652	0.41316	1.05441	0.649324	0.619228	1.03728	0.697339	0.287996	0.522391	0.706451	0.197972	-0.193514
69	Gm45276	1.22644	1.48371	1.22832	1.40308	0.630666	1.99584	1.05268	1.22473	1.52333	1.54312	0.585178	1.10093	1.26657	0.706666	-0.0729922
70	Gm45584	-1.10744	-1.20591	-1.04387	-0.759541	-0.971631	-0.962944	-1.09854	-1.08861	-1.03588	-0.900247	-0.908985	-1.03243	-0.877772	-0.783718	-0.715776
71	Gm4875	-1.04225	-1.09124	-0.921712	-0.910727	-0.978881	-1.02699	-0.993314	-1.13519	-0.807734	-0.984825	-1.08234	-0.905877	-1.03661	-0.962207	-1.23804
72	Gm49334	1.18081	1.26479	1.3179	-0.0167573	1.10918	1.14407	0.853923	1.01514	1.46381	1.49613	1.24558	1.44444	1.28747	1.25106	1.1724
73	Gm6370	-1.34866	-1.44569	-1.30448	-1.25254	-1.42839	-1.32799	-1.45512	-1.20505	-1.47234	-1.28555	-1.2557	-1.37594	-1.13275	-1.15855	-1.31839
74	Gm6524	-0.383808	-0.28852	-0.392348	-0.555768	-0.638121	-0.649134	-0.338597	-0.358898	-0.649024	-0.242418	-0.108246	-0.652766	-0.413791	-0.542758	0.2484
75	Gm6644	-0.889049	-0.788916	-0.848415	-0.555768	-0.667122	-0.847667	-0.683493	-0.863486	-1.07556	-0.89085	-0.98328	-0.707005	-0.940472	-0.730171	-0.394384
76	Gm8365	-1.3454	-1.40399	-1.20675	-0.844994	-1.13839	-1.13586	-1.32067	-1.26716	-1.32354	-0.984825	-1.06583	-1.19515	-1.17455	-1.23887	-1.23804
77	Gtf2b	-0.924905	-0.955715	-0.872847	-0.720101	-0.804876	-0.860475	-0.747795	-0.630599	-1.06564	-0.834464	-0.768649	-0.923957	-0.643692	-0.721247	-0.876472
78	Hand1	-0.667395	-0.663817	-0.498221	-0.812127	-0.326362	-0.367345	-0.741949	-0.79362	-0.688701	-0.89085	-0.875964	-0.960115	-0.785812	-0.908661	-0.796124
79	Hes7	1.23622	0.962469	1.30161	0.975812	0.594415	1.08003	1.35081	1.3567	1.26542	1.41155	1.47672	0.775502	1.29583	1.86685	0.489444
80	Hexim1	1.13517	1.24394	1.30161	1.06784	1.04393	0.625321	1.48526	1.38776	1.74156	1.12023	1.95551	1.78795	1.58425	1.05472	2.4178
81	Hip1	-0.703251	-0.528293	-0.661102	-0.562342	-0.558368	-0.693964	-0.61919	-0.638362	-0.797815	-0.825067	-0.446702	-0.200783	-0.819252	-0.810492	-0.474732
82	Kat6b	-0.0448083	0.441223	-0.221323	-0.568915	-0.62362	-0.117577	-0.508122	-0.141536	-0.20265	-0.139044	-0.232071	-0.110386	-0.580992	-0.373193	0.288574
83	Kcng4	0.14099	0.357824	0.544218	-0.470315	0.550914	0.599703	-0.0229299	-0.172588	0.213966	-0.176635	-0.182541	-0.110386	0.30935	-0.0697616	1.01171
84	Kcnk3	-0.732588	-0.757642	-0.734398	-0.706955	-0.558368	-0.572282	-0.677647	-0.987693	-0.311763	-0.702898	-0.875964	-0.996274	-0.802532	-0.864038	-0.916646
85	Kctd13	0.245298	0.566322	0.30804	0.351348	0.623416	0.465213	0.53241	0.254372	0.184208	0.208666	-0.0339503	0.468153	0.0501895	0.224745	1.37327
86	Klc1	1.33401	1.56711	1.33419	0.403934	0.782921	0.510043	1.26312	1.51196	0.957923	1.40216	1.29511	1.02861	1.44213	1.84007	3.02041
87	Larp1b	-0.921645	-1.09124	-0.905424	-0.858141	-0.986131	-1.02699	-0.882246	-0.778094	-1.00612	-1.02242	-0.884219	-0.797401	-0.810892	-0.962207	-0.715776
88	Lcn5	-0.729328	-0.851466	-0.921712	-0.884434	-0.826626	-0.847667	-0.788715	-0.855723	-0.827573	-0.806272	-0.752139	-0.56237	-0.940472	-0.774794	-0.996994
89	Lipg	-0.318616	-0.0800222	-0.0665862	-0.417729	-0.28286	0.17702	-0.338597	0.0370105	-0.282005	-0.326996	-0.347642	-0.54429	-0.284211	0.117652	0.409096
90	Mchr1	-0.341433	-0.28852	-0.433069	-0.299409	-0.27561	-0.380153	-0.391208	-0.0328557	-0.103455	-0.364586	-0.355897	-0.490052	-0.631152	-0.373193	-0.314036
91	Mir1188	-1.06833	-1.10166	-1.05202	-0.779261	-0.710623	-0.854071	-1.21545	-1.03427	-1.08548	-1.15398	-1.23919	-0.652766	-1.07005	-1.19424	-0.916646
92	Mir3069	1.25252	1.26479	0.935132	1.11385	0.913425	1.45147	1.32158	0.611465	0.878567	0.593966	0.973165	1.11901	1.42541	1.34923	0.368922
93	Mir3072	-1.12374	-1.18506	-1.10088	-0.963313	-1.09488	-1.05901	-1.10438	-1.21282	-1.02596	-1.03181	-1.12362	-1.08667	-1.10349	-1.20317	-0.996994
94	Mir3083	0.880923	0.733121	0.983996	1.54112	2.18946	1.41305	1.15205	1.20145	1.25551	1.10143	0.593433	1.11901	0.927991	0.563875	0.609966
95	Mir341	-1.06507	-1.13294	-1.06016	-0.785834	-0.732374	-0.77722	-1.20376	-1.08085	-1.12516	-1.16338	-1.18966	-0.580449	-1.07841	-1.17639	-0.916646
96	Mir6715	-0.716289	-0.590843	-0.628526	-0.476889	-0.536618	-0.572282	-0.28014	-0.335609	-0.52999	-0.608923	-0.380662	-0.634687	-0.693852	-0.453513	-0.273862
97	Mir6966	0.0660187	0.170176	0.112583	0.436801	0.0796502	0.35634	0.345348	0.22332	0.0552554	0.189871	0.296251	0.540471	0.827671	0.483555	1.3331
98	Mir7-2	-0.670655	-0.861891	-0.473789	-0.568915	-0.877378	-0.924518	-0.812098	-0.902301	-0.649024	-0.834464	-1.03281	-0.797401	-0.647872	-0.971132	-0.75595
99	Nae1	-0.0415486	-0.278096	-0.156171	-0.115357	0.0651498	-0.354536	-0.040467	-0.421001	-0.00426116	-0.0638637	-0.372407	-0.128465	-0.154631	-0.42674	-0.35421
100	Ngb	-0.706511	-0.569993	-0.661102	-0.726674	-0.732374	-0.681155	-0.584116	-0.832435	-0.649024	-0.552537	-0.892475	-0.688925	-0.472312	-0.50706	-0.55508
101	Ntn4	-0.996617	-1.08081	-0.97872	-0.674088	-0.891878	-0.783624	-1.02254	-0.894538	-0.906929	-1.02242	-1.09885	-1.01435	-0.944653	-0.997905	-0.635428
102	Pdia2	0.535404	0.336974	0.397625	0.528827	0.260906	0.682959	0.134904	-0.273506	0.372677	-0.00747835	0.354037	-0.0199891	0.38041	0.144425	-0.273862
103	Pex6	1.30141	1.01459	1.3912	1.84349	1.6167	1.53473	1.15205	1.06948	1.02736	1.18601	1.34464	1.42636	1.53827	1.39385	0.770662
104	Pianp	0.0986149	0.357824	-0.0502981	-0.246823	0.0433992	-0.104769	-0.128152	-0.110485	-0.153052	-0.214225	0.254976	-0.200783	-0.121191	-0.0876105	-0.273862
105	Prss43	-1.10744	-1.10166	-1.05202	-0.871287	-1.16739	-0.937327	-1.13361	-0.97993	-1.11524	-0.834464	-0.884219	-0.923957	-0.932112	-0.980056	-0.836298
106	Ptov1	0.0823168	-0.0174727	-0.025866	0.180442	0.123151	-0.0983645	-0.0521583	-0.265743	-0.420877	0.161678	0.502627	-0.200783	0.46819	0.599573	-0.15334
107	Ptprf	-0.0415486	-0.246821	-0.123595	-0.010184	-0.0218528	-0.156003	-0.23922	-0.0639073	-0.143133	-0.223622	-0.232071	-0.0561478	-0.00833058	-0.150082	0.127878
108	Pyroxd2	0.294192	0.170176	0.153303	0.075269	0.0433992	0.381957	0.123212	0.262135	0.194127	0.283846	0.387057	0.359677	0.23411	0.180123	0.0877038
109	Rasd1	0.232259	0.524623	0.0962948	-0.128504	-0.362613	0.119381	0.0296813	0.145691	0.382596	0.142883	0.246721	0.0704076	0.35115	0.47463	0.0073558
110	Rnf126	0.167067	0.0659266	0.0229983	0.390788	0.0361489	0.22185	0.0413726	-0.0250928	0.104852	-0.251815	0.205446	0.251201	0.29263	0.0105585	0.44927
111	Rrp15	-1.1759	-1.32059	-1.18232	-0.93702	-1.15289	-1.05901	-1.19207	-1.06532	-1.21443	-1.14458	-1.14838	-0.996274	-0.927932	-0.962207	-1.11752
112	Rsl24d1	0.0562399	-0.0904471	0.0392864	-0.213957	-0.188608	0.151403	0.2752	0.0835879	0.32308	0.415412	0.238466	0.233122	0.27591	0.438932	0.168052
113	Rtl1	-1.06833	-1.10166	-1.05202	-0.779261	-0.710623	-0.854071	-1.21545	-1.03427	-1.08548	-1.15398	-1.23919	-0.652766	-1.07005	-1.19424	-0.916646
114	Scarna13	0.920038	1.18139	0.829259	0.916652	0.73942	1.18249	1.17544	0.448444	0.719857	0.537581	0.808064	1.13709	1.26239	1.28676	0.127878
115	Sec1	1.54263	1.26479	1.44006	2.00125	2.24746	1.53473	1.52618	1.31789	1.36462	1.70288	1.60055	1.53484	1.32091	1.01902	0.730488
116	Ska1	0.672308	0.701846	0.552362	0.745746	0.311657	0.298702	0.678553	0.883167	0.680179	1.00746	1.08874	0.811661	1.38361	1.32245	1.57414
117	Slc43a3	-0.761924	-0.768066	-0.783263	-0.266543	-0.377113	-0.367345	-0.467202	-0.723754	-0.976364	-0.298803	-0.603548	-0.616608	-0.647872	-0.34642	-0.474732
118	Smt3h2-ps2	1.22318	1.20224	1.22832	1.51482	1.05118	1.32339	1.25728	1.2946	0.878567	1.42095	1.85645	1.98682	2.11511	2.47371	2.13658
119	Snhg18	-0.533751	-0.611693	-0.506365	-0.766114	-0.551118	-0.623517	-0.309369	-0.459815	-0.599426	-0.430369	-0.405427	-0.399656	-0.522472	-0.34642	-0.796124
120	Snx21	-0.308837	-0.465744	-0.229467	-0.20081	0.0724	-0.252068	-0.420437	-0.467578	-0.20265	-0.355188	-0.512743	-0.327338	-0.133731	-0.275024	0.208226
121	Spint5	-0.396847	-0.0278977	-0.604094	-0.910727	-0.96438	-0.521048	-1.12192	-0.677177	-0.827573	-0.806272	-0.875964	-0.761243	-0.764912	-0.721247	-0.514906
122	Sstr2	0.072538	0.211875	0.00671024	-0.16137	-0.27561	-0.290493	-0.00539285	0.0835879	0.412355	-0.0450686	0.03209	-0.0380685	0.0752696	0.135501	0.208226
123	Stambp	-0.667395	-0.705517	-0.449357	-0.470315	-0.485866	-0.521048	-0.432128	-0.421001	-0.480393	-0.54314	-0.603548	-0.255021	-0.560092	-0.596305	-0.876472
124	Stat4	-1.20523	-1.29974	-1.19861	-0.93702	-1.04413	-1.08463	-1.16868	-1.13519	-1.22435	-1.01302	-1.12362	-1.10475	-0.990633	-0.908661	-1.11752
125	Tmem200b	2.2467	2.06751	2.3522	1.1993	1.89945	1.43226	1.50279	1.63617	1.89035	1.81565	1.17954	1.69755	1.48393	0.742364	0.85101
126	Tmem205	-0.11652	-0.236396	-0.286476	-0.10221	-0.0726042	-0.437792	-0.356134	-0.405475	-0.123294	-0.449164	-0.331132	-0.146545	0.0710896	-0.0072904	0.328748
127	Tmem221	0.757058	0.399524	0.584938	1.10728	0.659667	0.772619	0.409651	0.417393	0.928164	0.697339	0.477862	0.522391	0.43057	0.89408	0.0073558
128	Tmem63a	2.2956	2.33856	2.51508	1.97495	1.97196	1.84854	2.43226	2.33483	2.82277	2.36071	1.81518	2.74615	1.99389	2.26845	3.22128
129	Tprgl	-0.403366	-0.37192	-0.506365	-0.463742	-0.565619	-0.661942	-0.274294	-0.475341	-0.232408	-0.486754	-0.661333	-0.779322	-0.413791	-0.74802	-0.836298
130	Trabd	-0.263203	-0.257246	-0.262043	0.252748	0.144902	0.189829	-0.192455	-0.382186	-0.172891	-0.0920564	-0.0339503	0.323519	0.0292895	0.135501	0.489444
131	Trabd2b	-0.429443	-0.476169	-0.384204	-0.99618	-0.659871	-0.847667	-0.572425	-0.646125	-0.311763	-0.505549	-0.265091	-0.761243	-0.744012	-0.605229	-0.836298
132	Tsc22d4	1.4481	1.09799	1.38306	1.8172	1.57319	2.72593	0.988374	1.36447	1.20591	0.697339	0.849339	1.04669	1.30001	0.760213	1.77501
133	Ttbk1	-0.735847	-0.830616	-0.848415	-0.621502	-0.768625	-0.559474	-0.718567	-0.925589	-0.599426	-0.872055	-0.908985	-0.942036	-0.731472	-0.74802	-0.55508
134	Vegfb	3.37453	2.80768	2.95486	4.13757	2.84198	4.0196	3.33249	3.35177	2.91205	2.94336	3.29283	2.67383	4.02538	3.4911	2.89988
135	Wfdc1	0.98849	1.09799	1.13059	0.292188	1.23243	0.90711	1.05852	0.774486	1.44397	1.34577	0.626453	1.24557	0.923811	0.965475	1.05188
136	Wfdc10	-1.07811	-1.21634	-1.11717	-0.89758	-1.03688	-1.02058	-1.15115	-1.04203	-1.30371	-1.0694	-0.942005	-1.08667	-1.05333	-1.00683	-0.675602
137	Zbtb16	-0.155635	0.170176	-0.131739	-0.522902	-0.413364	-0.725985	-0.788715	-0.327846	-0.758137	-0.843862	-0.644823	-0.182703	-0.656232	-0.792643	-0.434558
138	Zcchc14	-0.0774044	-0.0904471	0.0148543	0.0884156	0.311657	-0.175216	0.0764468	-0.320083	-0.0637777	0.124088	0.461352	-0.0923066	-0.158811	0.39431	0.2484
139	Zfp467	0.779875	1.08757	0.356904	0.233028	0.297157	0.279489	0.737009	1.00737	1.07696	1.09204	1.26209	0.992455	0.30935	0.385386	-0.113166
140	Zfp574	-0.0317698	0.0763515	0.185879	0.325055	0.384159	-0.0727474	0.0238356	-0.483104	-0.351441	-0.0826589	-0.207306	0.0704076	-0.192251	-0.105459	-0.836298
141	Znhit3	-0.559828	-0.476169	-0.33534	-0.411156	-0.333612	-0.508239	-0.496431	-0.141536	-0.420877	-0.665308	-0.380662	-0.453894	-0.514112	-0.578456	-0.434558
142	Zscan10	0.434355	0.680996	0.259176	1.07441	0.536414	0.183424	0.666861	0.479496	0.452032	1.02625	0.907124	1.13709	0.639571	0.447857	1.09205
2. cluster2 (n = 146)
sample number	gene_name	0week-1	0week-2	0week-3	2weeks-1	2weeks-2	2weeks-3	4weeks-1	4weeks-2	4weeks-3	7weeks-1	7weeks-2	7weeks-3	10weeks-1	10weeks-2	10weeks-3
1	Ppp2r3a	-0.915052	-1.05756	-0.831827	-1.06432	-0.441553	-0.686389	-1.11864	-0.877382	-1.15044	-1.12662	-0.879344	-0.663247	-1.04263	-0.995762	-0.468365
2	Zmym5	-0.214883	0.051626	0.371784	-0.524071	0.00213549	-0.0560406	0.338603	0.487684	0.0596052	-0.0829241	-0.31142	-0.104947	0.130673	-0.225295	0.500601
3	Erbin	0.619933	0.530591	0.867389	-0.149385	-0.0578224	0.423024	0.177629	0.938156	0.275092	-0.246934	0.178554	0.422336	0.213985	-0.0356412	0.454459
4	Ighd5-6	-1.00482	-0.931513	-1.16223	-0.881329	-1.10109	-0.925922	-1.32197	-1.205	-1.05098	-1.2459	-1.29137	-1.28358	-1.16065	-1.05503	-0.837495
5	Ighd2-8	-1.06765	-1.08277	-1.11503	-0.872615	-1.22101	-0.862887	-1.3135	-1.19135	-1.15044	-1.26081	-1.31364	-1.3146	-1.16065	-1.03132	-0.929777
6	Cep170	0.503238	0.807887	0.938189	1.92446	1.09337	0.889482	1.94835	1.26577	1.10389	0.901136	1.34781	1.4769	1.05404	1.41047	-0.0992352
7	Gm14250	-0.915052	-1.1836	-1.11503	-1.16017	-0.969182	-0.97635	-1.18642	-1.10944	-1.05098	-1.23099	-1.10206	-1.00443	-1.00097	-0.865376	-0.791354
8	Trp63	-1.18435	-0.956722	-1.06783	-1.23859	-1.14906	-1.08981	-1.11864	-1.24595	-1.16701	-1.15644	-0.857073	-0.973413	-1.11205	-0.983909	-1.11434
9	Pced1b	-0.178977	-0.22567	-0.430623	-0.158099	0.277942	-0.219931	-0.695021	-0.740876	-0.354793	-0.351304	-0.879344	-0.53918	-0.660785	-0.829815	0.0391884
10	Gm37904	-1.04072	-0.704635	-0.737426	-1.17759	-1.28096	-1.05199	-0.686549	-0.549766	-0.470824	-0.604774	-0.745715	-0.756296	-0.757981	-1.06688	-0.745212
11	Gm16701	-0.232836	-0.250878	-0.00581923	-0.567639	-0.225704	-0.383822	-0.627243	-0.290404	-0.255337	-0.515314	-0.378235	-0.601213	-0.667727	-0.746842	-0.145376
12	Rasgrp1	-0.520085	-0.679426	-0.12382	0.582559	-0.153755	-0.547713	-0.101958	-0.0310412	-0.305065	0.0959959	-0.244606	0.0191199	-0.51499	-0.569042	-0.883636
13	Gm5341	-0.60985	-0.729843	-0.525024	-0.393366	-0.429561	-0.711603	-0.567936	-0.590718	-0.835494	-0.738964	-0.545271	-0.44613	-0.362252	-0.237148	-0.468365
14	Parp11	-0.457249	-0.326504	-0.12382	-0.567639	-0.429561	-0.396429	-0.915302	-0.549766	-0.4874	-0.545134	-0.445049	-0.508163	-0.681613	-0.343828	-0.699071
15	Rabep1	-0.331578	-0.578591	-0.218221	-0.628634	-0.369603	-0.194717	-0.839051	-0.672622	-0.437672	-0.500404	-0.478457	-0.663247	-0.549703	-0.249001	0.223753
16	Gm15325	-0.241813	-0.0240001	-0.572224	0.0858829	-0.381595	-0.18211	0.126795	0.446732	0.24194	-0.351304	0.0560602	-0.787313	-0.147031	-0.154175	-0.65293
17	Gm15324	0.0723655	0.228087	0.230183	0.138165	-0.225704	-0.0812545	0.372492	0.20102	0.142485	0.0214459	-0.255741	0.0191199	0.102903	-0.0830546	-0.468365
18	Sgca	1.54451	1.56415	1.52819	0.904963	1.83685	1.67111	1.51626	1.15657	1.25307	1.37826	0.991465	1.25979	1.43588	0.794093	2.20783
19	Gm13572	-0.304648	-0.654217	-0.218221	-0.358512	-0.381595	0.133064	-0.288349	-0.781828	-0.653159	-0.425854	-0.222334	-0.53918	0.213985	0.0473322	0.316036
20	Elmo2	1.02388	1.05997	0.98539	0.861395	1.17731	0.876876	0.499577	0.0372121	0.639762	0.468746	0.26764	0.856569	0.831877	0.213279	0.962013
21	Gm38039	-0.870169	-0.654217	-1.11503	-0.0709623	-0.765325	-0.749424	-0.3646	-0.454212	-0.321641	-0.366214	-0.767987	-0.756296	-0.591359	-0.699429	-0.837495
22	Gm26964	1.02388	0.656635	1.22139	0.181733	0.649681	0.52388	0.669024	1.02006	0.225364	0.722216	0.824428	0.918603	0.436148	0.355519	0.0853297
23	Adamts6	-0.573944	-0.704635	-0.761026	-0.698343	-0.87325	-0.497285	-0.3646	-0.194849	-0.785767	-0.410944	-0.255741	-0.694263	-0.445564	-0.355682	-0.468365
24	Dusp12	-0.241813	-0.22567	-0.0530197	-0.576352	-0.261679	-0.409036	-0.550992	-0.508814	-0.404521	-0.724054	-0.523	-0.384097	-0.473334	-0.284562	-0.145376
25	Gm33926	1.42782	1.23643	0.890989	1.9506	1.14134	0.637343	1.67723	1.90735	2.01556	1.98957	1.53712	1.75605	1.55391	1.55271	1.19272
26	Abcd2	-1.06765	-1.23402	-1.04423	-1.1166	-1.40088	-1.05199	-1.10169	-0.809129	-1.15044	-1.29063	-1.1466	-1.19053	-1.13288	-1.00762	-0.791354
27	Gm16213	0.180084	0.202878	-0.171021	0.504137	-0.441553	-0.131682	0.533467	0.392129	0.507155	0.796766	0.167418	0.794536	-0.181744	-0.154175	-1.02206
28	Mosmo	0.0454359	-0.0744174	-0.10022	-0.175526	-0.0338392	0.0952431	-0.245988	-0.235801	-0.371369	-0.157474	-0.278013	-0.16698	-0.271998	-0.0830546	-0.0992352
29	Gm43833	-0.161024	-0.250878	-0.241821	-0.11453	-0.381595	-0.698996	-0.271405	-0.263102	0.125909	-0.798604	-0.578679	-0.197997	-0.639957	-0.758695	-0.65293
30	B4galt3	3.66297	3.42959	3.55781	1.76761	3.58762	3.61259	2.54141	3.09496	2.44654	3.33147	3.09612	3.64807	3.28262	3.37812	4.1919
31	Gm7726	-0.439296	0.152461	-0.0294194	0.181733	0.0860765	-0.169503	0.194573	0.651492	0.474003	0.692396	-0.0107544	-0.0739301	-0.410851	-0.237148	-1.16048
32	CN725425	0.063389	0.00120864	0.324584	-0.131958	-0.369603	0.170885	0.0335992	0.255623	-0.387945	-0.351304	-0.400506	-0.570197	-0.174802	-0.189735	-0.65293
33	Nup50	0.081342	-0.0744174	0.300984	-0.768052	-0.513502	-0.295573	-0.203626	-0.126596	-0.0232744	-0.321484	-0.122112	-0.135963	-0.167859	-0.177881	-0.053094
34	Gm24226	-0.286695	-0.477756	-0.407023	-0.367225	-0.477528	-0.383822	-0.669604	-0.42691	-0.172458	0.0810859	-0.400506	-0.508163	-0.112318	0.0947456	-0.422224
35	Gm24690	2.49603	2.39603	3.22741	2.06388	1.88481	1.4568	2.22793	3.12226	2.62887	2.43687	2.26094	2.34537	2.73415	2.29947	2.11554
36	4933412A08Rik	-1.04072	-1.05756	-0.831827	-1.22116	-1.29295	-1.12763	-1.11017	-0.945636	-0.785767	-1.21608	-1.22455	-0.942396	-0.882948	-0.889082	-0.883636
37	Mir214	1.59837	1.69019	1.31579	0.878822	1.4771	2.12497	2.05001	1.70259	0.805522	1.02042	1.52598	1.50792	0.741623	0.85336	-0.053094
38	Mir6387	0.673792	0.858304	0.725787	1.00081	0.709639	0.675164	0.499577	0.542287	0.258516	0.781856	0.768749	0.76352	0.936017	1.12599	1.56185
39	n-R5s28	0.619933	0.379339	0.277383	0.112024	0.805571	0.536487	0.21999	0.269273	0.440851	0.349466	0.779885	0.0501365	0.630542	0.497759	0.869731
40	A930035D04Rik	-0.58292	-0.578591	-0.336222	-0.872615	-0.825283	-0.837673	-0.279877	-0.140247	-0.520552	-0.589864	-0.534135	-0.44613	-0.126203	-0.343828	-0.837495
41	Gm26002	-0.214883	-0.22567	-0.595825	-0.21038	-0.237696	0.347383	-0.118903	-0.385958	-0.603432	-0.291664	-0.0441617	0.143186	-0.209515	-0.166028	-0.376083
42	Gm22045	-0.0892119	0.051626	0.418985	-0.463075	-0.381595	-0.295573	-0.0765411	0.0918147	0.125909	-0.172384	-0.222334	0.608436	0.0890176	-0.154175	-0.2838
43	Erlin2	0.0544125	0.404548	0.0649814	-0.262662	-0.00985609	-0.0434336	0.0251268	0.20102	0.192213	-0.246934	0.100603	0.0811532	0.0404193	0.0354789	0.131471
44	Cenpe	-0.520085	-0.654217	-0.265422	0.0248875	-0.633418	-0.547713	-0.152792	-0.276753	-0.0730022	-0.396034	-0.701172	-0.849346	-0.570531	-0.663869	-0.0992352
45	9530036M11Rik	0.314732	0.833095	0.584186	0.878822	0.79358	1.09119	0.567356	0.555937	0.374548	1.31862	1.22532	0.57742	0.484747	0.88892	-0.2838
46	Gm15536	-0.448273	-0.351713	-0.407023	-0.506643	-0.381595	-0.56032	-0.0172348	-0.194849	-0.0398503	-0.619684	-0.378235	-0.322063	-0.417793	-0.746842	-0.329941
47	Slc16a10	-0.107165	-0.351713	-0.0294194	-0.184239	-0.357612	-0.156896	-0.584881	-0.481513	-0.835494	-0.530224	-0.255741	-0.322063	-0.556646	0.0591855	-0.053094
48	2210412B16Rik	1.57144	1.33727	1.26859	0.835254	1.40515	1.12901	1.4739	1.15657	1.00443	1.22916	0.568305	0.949619	1.00544	1.43417	0.962013
49	Tmem26	-0.771427	-0.629009	-0.784626	-0.471789	-0.993165	-1.00156	-0.661132	-0.454212	-0.4874	-0.709144	-0.879344	-0.601213	-0.785752	-0.580895	-0.606789
50	Gm44220	-0.511108	-0.40213	-0.831827	-0.724484	-0.177738	-0.497285	-0.610298	-0.63167	-0.305065	-0.172384	0.0449244	-0.384097	-0.230343	-0.249001	0.269895
51	Mir155hg	-0.941981	-1.03235	-1.04423	-1.02946	-0.921216	-1.2411	-1.0085	-0.959286	-1.28304	-0.679324	-0.81253	-0.756296	-0.841293	-0.972056	-0.791354
52	Dmxl2	-1.07663	-1.20881	-0.997028	-0.419507	-0.753334	-1.0646	-0.949191	-0.931985	-1.33277	-0.932794	-0.823665	-0.880363	-0.99403	-0.734989	-0.376083
53	Trank1	-0.915052	-0.881096	-0.879027	-1.00332	-1.02914	-0.774638	-1.19489	-1.21865	-1.08413	-1.26081	-1.15774	-1.22155	-0.896834	-0.948349	-0.468365
54	Gm43097	0.368591	0.253296	0.96179	1.19251	1.17731	0.851662	1.09264	0.501335	0.77237	0.632756	1.10282	0.57742	0.686082	0.485906	0.223753
55	Gm34648	1.02388	1.05997	0.702187	0.565132	1.24926	0.423024	1.54167	1.07466	1.46856	1.10988	0.668527	1.32182	1.30398	1.25637	0.731307
56	Gm47398	-0.699615	-0.452548	-0.761026	-0.951038	-0.441553	-0.333394	-0.627243	-0.604369	-0.719463	-0.157474	-0.155519	-0.694263	-0.292826	-0.0712013	-0.00695279
57	Qtrt2	-0.0802353	0.102043	0.135782	-0.524071	-0.393587	-0.522499	-0.474741	-0.0446919	-0.106154	-0.232024	-0.244606	0.29827	-0.237285	-0.426802	-0.745212
58	Spata5	0.260872	0.202878	0.112182	0.260155	0.637689	0.385204	0.516522	0.0372121	-0.653159	-0.0680141	-0.289149	-0.291047	0.394493	0.319959	0.223753
59	Gm42761	-0.376461	-0.729843	-0.477824	-0.61992	-0.213713	-0.547713	-0.932246	-0.959286	-0.984678	-0.634594	-0.545271	-0.570197	-0.792694	-0.545335	-0.560648
60	Ppp1r1c	-0.358507	-0.578591	-0.643025	-0.820334	-0.717359	-0.257752	-0.347656	0.337527	-0.503976	-0.485494	-0.422778	-0.601213	0.158444	-0.296415	-0.422224
61	Dspp	-0.924028	-0.780261	-0.761026	-0.994606	-0.837275	-1.01417	-1.12711	-1.1504	-1.16701	-0.947704	-0.834801	-1.00443	-0.980145	-0.770549	-0.699071
62	Znrf2	1.81381	2.37083	2.2126	2.61283	1.56104	2.99485	2.46516	2.61719	2.24763	2.10885	2.3723	2.46944	2.01212	1.71865	2.48467
63	Gm42793	-0.915052	-0.830678	-0.949828	-0.724484	-0.537486	-0.862887	-0.932246	-1.10944	-1.16701	-0.664414	-0.767987	-0.942396	-0.681613	-0.438655	-0.791354
64	Spp1	-0.915052	-0.830678	-0.949828	-0.724484	-0.537486	-0.862887	-0.932246	-1.10944	-1.16701	-0.664414	-0.767987	-0.942396	-0.681613	-0.438655	-0.791354
65	Gm13256	0.278825	-0.0240001	-0.265422	0.338578	-0.11778	0.460845	-0.127375	0.187369	0.374548	0.602936	0.178554	0.422336	0.248698	-0.142321	-0.422224
66	4930412O13Rik	0.700722	0.480174	0.513385	1.07924	0.194001	0.876876	0.330131	0.146417	0.507155	1.587	1.05828	1.1047	0.83882	0.0236255	-0.422224
67	Esm1	-1.02277	-0.729843	-0.926228	-0.916184	-1.01715	-1.03938	-0.881412	-0.809129	-0.620008	-0.902974	-0.767987	-0.694263	-0.99403	-0.675722	-0.837495
68	Gm16578	0.260872	0.379339	0.277383	0.29501	-0.249688	-0.156896	0.118322	0.514985	0.722642	0.0363559	0.256504	-0.16698	0.0404193	0.106599	-0.00695279
69	Gm13181	-0.0802353	-0.124835	0.277383	-0.0273942	-0.309646	0.208706	0.0251268	-0.2085	-0.0730022	-0.679324	-0.244606	-0.197997	-0.299769	0.260692	-0.422224
70	Gm11217	-0.950958	-0.98193	-0.831827	-1.22987	-0.861258	-0.812459	-0.87294	-0.809129	-0.421096	-0.828424	-0.89048	-0.849346	-1.07734	-0.960202	-0.514506
71	Med7	-0.888122	-0.906304	-0.997028	-0.794193	-0.861258	-1.32934	-0.491685	-0.263102	-0.769191	-0.888064	-0.957295	-0.601213	-0.882948	-0.569042	-0.745212
72	Gm16165	-0.573944	-0.528174	-0.737426	-0.393366	-0.717359	0.725592	-0.830578	-0.959286	-0.802343	-0.724054	-1.21342	-0.72528	-0.38308	-0.616455	-0.560648
73	Tiam1	-0.295672	-0.326504	-0.0294194	0.356005	-0.165747	0.10785	0.0251268	-0.194849	0.258516	0.274916	-0.0552975	-0.0739301	-0.216457	0.296252	-0.560648
74	Bcl11a	0.207013	-0.376922	0.206583	-0.192953	-0.261679	0.423024	-0.517102	-0.563417	-0.620008	-0.828424	-0.511864	-0.291047	0.0195915	-0.189735	-0.00695279
75	Gm17213	-0.852216	-0.805469	-0.784626	-0.829047	-0.8013	-0.446857	-0.711966	-0.904684	-0.752615	-0.977524	-0.745715	-1.00443	-1.13983	-0.948349	-0.606789
76	Mvb12b	-0.60985	-0.679426	-0.784626	-0.837761	-0.693376	-0.522499	-0.491685	-0.672622	-0.669735	-0.589864	-0.355963	-0.942396	-0.598301	-0.616455	-0.329941
77	Icos	-0.502132	-0.452548	-0.454223	-0.21038	-0.357612	-0.409036	-0.220571	-0.467862	-0.686311	0.0959959	-0.144384	-0.477147	-0.764924	-0.663869	0.269895
78	Gm37039	-0.591897	-0.6038	-0.926228	-0.323657	-0.34562	-0.648568	0.0166545	-0.0446919	-0.503976	-0.261844	-0.300284	-0.229013	-0.646899	-0.687575	0.454459
79	Hint3	-0.358507	-0.150044	-0.619425	-0.524071	-0.0937971	1.50722	0.228463	0.637841	0.838673	0.409106	-0.322556	0.0811532	0.0265341	-0.189735	0.0853297
80	Ccl2	0.619933	0.5558	0.277383	0.312437	0.613706	0.460845	0.21999	0.651492	1.10389	0.513476	0.590577	-0.35308	0.248698	0.189572	0.0853297
81	Ccl7	0.00952987	0.278504	-0.241821	0.0248875	0.134043	0.246527	-0.356128	-0.194849	0.159061	0.170546	0.289911	0.515386	-0.0776051	0.0473322	-0.975919
82	Mms19	1.37396	1.84144	1.8822	1.5672	1.80087	1.34333	1.38917	1.55244	1.88296	1.48263	2.10504	2.15927	1.63028	2.25205	2.66924
83	Lrmda	0.934111	1.36248	0.938189	0.983386	2.01672	0.801234	1.11806	1.33403	1.56801	1.60191	1.20304	0.701486	0.463919	0.557026	0.408318
84	Ttl	-0.538038	-0.679426	-0.477824	-0.863902	-0.549477	-0.610747	-0.61877	-0.809129	-0.57028	-0.843334	-0.879344	-0.477147	-0.980145	-1.07874	-0.560648
85	Gm16061	2.3524	1.76582	1.7642	4.00701	2.79617	2.06193	2.28724	2.28957	1.51829	2.69034	2.73978	2.90367	3.99077	3.80484	2.0694
86	Rufy1	0.512215	0.606217	0.725787	0.791686	1.08138	0.322169	0.584301	0.501335	0.556883	0.766946	0.891243	0.20522	1.06793	1.19711	0.731307
87	4930444A19Rik	-0.672686	-0.679426	-0.477824	-1.04689	-0.849267	-0.711603	-0.847523	-0.672622	-0.636583	-0.619684	-0.712308	-0.35308	-0.80658	-0.592749	-0.560648
88	Rps2-ps3	-0.717568	-0.654217	-0.572224	-0.550211	-0.297654	-0.396429	-0.50863	-0.945636	-0.802343	-0.574954	-0.834801	-0.63223	-0.563588	-0.663869	-0.376083
89	Gm15429	0.0544125	-0.528174	-0.12382	0.0771693	0.170018	-0.270359	-0.356128	-0.290404	-0.0232744	-0.679324	-0.0887048	-0.135963	-0.535818	-0.260855	-1.02206
90	Rps15a-ps8	-0.304648	-0.0996261	-0.477824	-0.489216	0.0141271	-0.648568	0.228463	0.132767	0.0430293	-0.112744	0.0560602	0.0191199	-0.237285	-0.426802	-0.376083
91	Mrpl17	-0.879146	-0.578591	-0.713826	-0.951038	-0.921216	-0.812459	-0.830578	-0.863732	-0.620008	-0.768784	-0.734579	-0.694263	-0.737153	-0.699429	-0.514506
92	Gm16101	0.00952987	-0.301296	-0.289022	-0.166812	0.481799	-0.131682	-0.245988	-0.235801	-0.421096	-0.261844	0.0449244	-0.508163	-0.653842	-0.580895	-0.376083
93	Gm8818	0.323708	0.404548	0.395384	1.5062	1.45312	-0.169503	1.59251	0.924505	0.291668	1.10988	1.50371	1.07369	1.63722	2.07425	2.20783
94	Dna2	-0.600874	-0.301296	-0.312622	-0.40208	-0.501511	-0.862887	-0.178209	-0.263102	-0.404521	-0.545134	-0.400506	-0.322063	0.0959602	-0.094908	-0.329941
95	Homer1	-0.591897	-0.6038	-0.619425	-0.776766	-0.753334	-0.648568	-0.161264	-0.222151	-0.371369	-0.589864	-0.500728	-0.663247	-0.417793	-0.652015	-0.00695279
96	Prkar2b	-0.699615	-0.704635	-0.525024	-0.576352	-0.621427	-1.00156	-0.915302	-0.972937	-0.686311	-1.03716	-1.04638	-0.942396	-0.51499	-0.652015	-0.376083
97	Nmt2	-0.915052	-0.755052	-0.831827	-0.759338	-0.681384	-0.812459	-0.559464	-0.795478	-0.769191	-0.694234	-0.545271	-0.53918	-0.639957	-0.782402	-0.560648
98	Fars2	-0.152047	-0.0240001	0.017781	-0.602493	-0.405578	-0.169503	-0.737383	-0.727225	-0.470824	-0.217114	-0.077569	-0.35308	-0.244228	-0.497922	-0.422224
99	Ptger2	0.198037	-0.0492087	0.112182	0.234014	0.11006	-0.257752	0.0844331	0.173719	0.192213	0.185456	-0.144384	-0.322063	-0.0220642	-0.213441	-0.191518
100	Ano6	0.0723655	-0.0744174	0.112182	-0.297516	0.0980681	-0.0938615	-0.449324	-0.41326	-0.12273	-0.232024	-0.0552975	0.453353	-0.0220642	0.142159	-0.053094
101	Gm26978	2.84611	2.90021	2.82621	2.68254	3.58762	2.33928	2.70238	2.11211	2.52942	3.86823	3.97585	3.21384	3.90746	4.76496	5.02244
102	Slc2a9	-0.125118	-0.175252	-0.312622	0.120737	-0.41757	-0.18211	-0.245988	-0.495164	-0.12273	0.245096	0.579441	0.453353	-0.244228	0.201426	-0.745212
103	Tlr12	0.413473	0.202878	0.206583	-0.297516	0.0501018	0.0322082	-0.457796	-0.112945	-0.189034	0.513476	0.067196	-0.0429135	-0.105376	-0.177881	-0.2838
104	Psma1	0.0274829	-0.175252	0.0885816	0.660982	-0.0458308	-0.421643	0.135267	0.214671	0.341396	-0.0531041	0.111739	-0.0118968	0.22787	0.0947456	0.177612
105	Gm47087	4.13873	4.38752	4.40742	4.58211	3.31181	4.04123	4.5663	4.59653	4.28646	3.57003	4.02039	2.90367	3.1646	2.37059	0.454459
106	Gm26902	-0.547014	-0.326504	-0.407023	-0.576352	-0.525494	-0.623354	-0.449324	-0.304054	-0.0730022	-0.261844	-0.779122	-0.384097	-0.51499	-0.403095	-0.560648
107	Ube2l6	0.117248	0.328922	0.348184	0.277583	0.601714	0.284348	0.0166545	-0.317705	0.0761811	0.0512659	0.367862	0.360303	0.429206	0.331813	1.33114
108	Ifit1	0.817417	1.16081	0.631387	0.70455	0.901504	0.473452	0.685969	0.965457	0.672914	0.945866	0.902378	1.44589	0.408378	0.225132	0.316036
109	Tmem252	-0.0802353	0.177669	0.112182	0.382146	0.0501018	0.158278	-0.305294	-0.249452	0.258516	-0.276754	-0.355963	-0.601213	-0.25117	-0.604602	-0.514506
110	1700019E08Rik	-0.825287	-1.00714	-0.808227	-0.916184	-0.57346	-0.862887	-0.559464	-0.495164	-0.752615	-0.470584	-0.701172	-0.942396	-0.882948	-0.474215	-0.0992352
111	Jade1	-0.232836	-0.0240001	-0.430623	-0.471789	-0.201721	-0.18211	-0.576409	-0.263102	-0.4874	-0.500404	-0.289149	0.0191199	-0.278941	-0.201588	-0.053094
112	A630091E08Rik	2.16389	2.64812	1.835	1.03567	1.78888	2.3645	1.57556	2.30322	3.10957	1.22916	1.89346	2.53147	1.05404	0.96004	1.37728
113	Igfbp2	-0.807333	-1.00714	-0.784626	-1.07303	-0.441553	-0.421643	-0.98308	-0.809129	-0.57028	-0.947704	-1.23569	-0.508163	-1.00097	-1.05503	-1.02206
114	Olfr431-ps1	-0.502132	-0.477756	-0.595825	0.0161739	-0.657401	-0.585534	-0.0341795	-0.2085	-0.520552	-0.187294	0.0337887	0.20522	-0.341424	-0.308268	0.131471
115	Olfr432	-0.385437	-0.301296	-0.454223	0.774259	-0.225704	-0.72421	0.304714	0.460383	-0.12273	0.617846	0.445812	0.546403	0.0195915	0.165866	0.131471
116	Gm7435	-1.05868	-0.780261	-0.737426	-0.881329	-1.12507	-0.85028	-0.957663	-0.904684	-1.00125	-0.873154	-0.957295	-0.756296	-0.778809	-0.794255	-0.883636
117	Gm20056	0.584027	0.253296	0.277383	1.03567	0.301925	0.385204	0.770692	0.40578	0.590035	0.737126	1.01374	0.701486	0.22787	0.734826	0.869731
118	Gm37821	-0.834263	-0.98193	-0.855427	-1.09046	-0.8013	-0.736817	-0.98308	-1.24595	-0.968102	-1.02225	-0.923887	-1.19053	-0.987088	-1.138	-0.837495
119	Tctex1d2	-0.187954	-0.150044	-0.12382	-0.11453	-0.393587	-0.156896	-0.0257071	-0.42691	0.308244	-0.440764	-0.289149	0.360303	-0.147031	-0.462362	-0.00695279
120	Gm45746	0.000553347	0.429756	0.159382	0.0945965	0.409849	0.927303	0.25388	0.282924	-0.271913	0.0810859	0.479219	0.0811532	0.116788	-0.094908	-0.00695279
121	Gm28563	1.04183	0.379339	0.98539	1.34064	1.51307	1.93586	1.58404	0.624191	2.24763	1.21425	1.75983	0.918603	1.17901	1.31564	0.500601
122	Ubash3b	0.21599	0.328922	0.159382	0.774259	0.433832	0.0574222	0.880832	0.446732	0.424275	0.781856	0.590577	0.0811532	0.109845	0.379226	0.177612
123	9430018G01Rik	-1.45364	-1.10797	-1.32743	-1.37801	-1.28096	-1.41759	-1.13558	-0.945636	-1.00125	-1.45464	-1.28023	-1.09748	-1.04263	-1.05503	-0.883636
124	Gm43785	0.610957	-0.326504	0.0413812	0.739405	1.66896	0.410417	0.101378	0.0645134	0.225364	0.260006	0.0337887	0.67047	0.366722	0.414786	-0.191518
125	Gm19572	-0.744498	-0.704635	-0.902627	-0.829047	-0.549477	-0.837673	-0.966136	-0.563417	-0.702887	-0.649504	-0.790258	-0.694263	-0.876006	-0.746842	-0.329941
126	Serpina3n	-0.493155	-0.40213	-0.501424	-0.0796759	-0.0458308	-0.509892	-0.305294	-0.61802	-0.404521	-0.470584	-0.634357	-0.694263	-0.396965	-0.237148	-0.975919
127	Gm37589	1.26624	1.38769	1.26859	1.15766	1.23727	1.58287	1.40612	1.27942	0.888401	1.06515	0.824428	0.794536	1.64416	1.12599	1.19272
128	Gm37299	-1.41774	-1.13318	-1.30383	-1.08174	-1.19702	-1.29152	-1.49142	-1.42341	-1.49853	-1.32045	-1.01297	-1.3146	-1.27868	-1.07874	-1.11434
129	Gm38292	0.691745	0.681843	0.395384	1.23608	0.0980681	0.221313	0.779164	1.32037	1.20334	0.513476	0.468084	1.07369	1.08875	0.841506	1.0543
130	Gm5712	-0.834263	-0.931513	-0.784626	-0.951038	-0.765325	-0.825066	-0.966136	-1.35516	-1.13386	-0.783694	-0.845937	-0.849346	-0.83435	-0.995762	-0.883636
131	Marcks	1.55349	1.51373	1.717	0.774259	0.769596	1.6459	1.71112	1.23847	0.888401	0.930956	0.8467	0.918603	0.929074	0.67556	0.915872
132	Cldnd1	-0.475202	-0.150044	-0.265422	-0.646061	-0.849267	-0.207324	-0.347656	-0.0173906	0.275092	-0.217114	-0.779122	-0.508163	-0.487219	-0.521628	-0.699071
133	Gm35299	-0.412367	-0.729843	-0.501424	-0.567639	-0.8013	0.39781	-0.381545	-0.727225	-0.603432	-0.485494	-0.578679	-0.63223	-0.237285	-0.426802	0.0391884
134	Sucnr1	-0.699615	-0.452548	-0.454223	-0.646061	-0.897233	-0.409036	-0.627243	-0.658972	-0.818919	-0.902974	-0.690036	-0.601213	-0.612186	-0.604602	-0.514506
135	Psap	2.55886	2.82458	2.543	2.4647	2.20859	2.56621	2.45669	2.09846	2.94382	2.36232	1.96028	2.4074	2.76192	2.86843	2.34625
136	Plekhm2	2.3165	1.9927	1.8114	1.08795	1.83685	1.89804	1.55015	1.48418	1.55144	1.7361	1.77097	2.19029	1.71359	1.90831	2.6231
137	Kcnj8	1.13159	0.5558	1.03259	0.591273	0.877521	0.662557	-0.186681	0.474033	0.258516	0.602936	0.000381362	0.174203	1.0471	0.580733	1.37728
138	Gm43652	-0.573944	-0.755052	-0.548624	-0.654775	-0.8013	-0.787245	-0.720438	-0.549766	-0.918374	-0.753874	-0.445049	-0.508163	-0.396965	-0.569042	-0.929777
139	AI506816	-0.0712588	0.102043	-0.194621	0.164305	-0.0818056	-0.421643	-0.152792	-0.317705	0.175637	0.602936	0.156282	0.20522	0.0543046	0.284399	0.546742
140	Il1f9	-1.01379	-1.03235	-1.23303	-0.71577	-0.813292	-0.97635	-0.695021	-1.04119	-1.01783	-0.738964	-0.723443	-1.06646	-0.889891	-0.367535	-0.376083
141	Syn1	-0.708592	-0.830678	-0.926228	-0.219094	-0.993165	-0.585534	-0.347656	-0.781828	-0.454248	-0.798604	-0.701172	-0.880363	-0.313654	-0.094908	-0.422224
142	2310026I22Rik	-1.01379	-0.98193	-0.997028	-0.463075	-1.22101	-0.925922	-0.720438	-0.672622	-0.785767	-0.619684	-0.6789	-0.942396	-0.667727	-1.1143	-0.745212
143	Cd63-ps	2.11004	1.51373	1.9766	0.904963	0.889512	1.78458	0.906249	1.08831	1.07074	0.945866	0.623984	0.794536	1.41506	1.50529	1.56185
144	Qk	0.314732	0.505382	0.182982	0.321151	0.182009	0.0952431	0.558884	0.214671	0.672914	0.0512659	-0.0330259	-0.53918	0.0751324	-0.249001	-0.2838
145	Zc3h13	-1.15742	-1.1836	-1.09143	-1.09917	-1.13706	-1.31674	-1.11864	-1.2323	-1.34935	-1.0968	-1.07979	-1.19053	-0.952375	-1.32766	-1.0682
146	Ado	-0.0712588	-0.301296	-0.454223	-0.00125333	0.0501018	-0.333394	-0.161264	-0.290404	-0.454248	-0.261844	0.100603	-0.415113	-0.147031	-0.106761	-0.237659
3. cluster3 (n = 374)
sample number	gene_name	0week-1	0week-2	0week-3	2weeks-1	2weeks-2	2weeks-3	4weeks-1	4weeks-2	4weeks-3	7weeks-1	7weeks-2	7weeks-3	10weeks-1	10weeks-2	10weeks-3
1	Wfdc3	-0.031785	0.130194	0.137222	0.208451	0.145778	-0.0102425	0.0977701	0.162819	0.534322	0.00370354	-0.230475	0.136311	0.327579	0.0173723	0.0968269
2	Gm37935	-0.552005	-0.724576	-0.665096	-0.37811	-0.419322	-0.51361	-0.539903	-0.299855	-0.456814	-0.513133	-0.507415	-0.728606	-0.738085	-0.829253	-0.610359
3	Zfp1	0.0401604	0.233355	-0.0123624	0.743039	0.756085	0.245707	0.407497	0.162819	0.19617	0.34137	0.243519	-0.113185	0.404577	0.109292	0.443748
4	Ppme1	-0.363841	-0.356141	-0.501913	-0.244464	-0.0237523	-0.428293	-0.442734	-0.486548	-0.456814	-0.513133	-0.443506	-0.52901	-0.639527	-0.447062	-0.57033
5	Marveld2	-0.734636	-0.827738	-0.583505	-0.675104	-1.04093	-0.778091	-0.545976	-0.803115	-0.701683	-0.678521	-0.699143	-0.69534	-0.771965	-0.626063	-0.637045
6	Sgsm3	0.134243	0.0712439	0.137222	0.0599545	-0.159376	0.16039	-0.0662031	0.0329459	0.0212631	-0.0514257	-0.235801	-0.113185	-0.159054	-0.239034	0.0701406
7	1700020G17Rik	-0.280827	-0.459303	-0.338729	-0.110817	0.0327577	-0.419761	-0.13908	-0.316089	-0.188625	0.120853	0.179609	-0.296148	-0.254533	-0.0551956	-0.143349
8	Gm4473	0.00142056	0.0712439	-0.107553	0.03768	0.541347	0.41634	0.000600813	0.0654143	0.0679048	0.155309	0.0837456	-0.445845	-0.254533	0.186697	0.190229
9	Nfs1	-0.928335	-0.827738	-0.787484	-0.675104	-1.04093	-1.00844	-0.594561	-0.592071	-0.958213	-0.78878	-0.656536	-0.778505	-0.836644	-0.838929	-0.837192
10	Akirin1-ps	-0.690362	-0.650889	-0.678695	-0.548882	-0.588852	-0.718369	-0.667438	-0.64889	-0.456814	-0.712977	-0.81631	-0.728606	-0.735005	-0.751847	-0.623702
11	Gm42885	1.49014	0.498629	0.545181	1.59689	1.60373	1.18419	1.30024	0.747251	1.36221	1.43706	1.02641	1.13429	1.4148	0.92689	0.697268
12	Gm37559	0.992053	1.83973	1.52428	1.09201	1.78457	1.04768	0.96622	0.836539	1.4555	1.27857	0.850656	0.934695	1.49796	1.38649	0.523807
13	5031415H12Rik	0.576984	0.469154	0.218814	-0.318712	0.473535	0.203049	0.0977701	0.0654143	-0.0137181	0.293132	0.658929	0.618668	0.518536	0.239914	0.337003
14	Gm14143	-0.607348	-0.547727	-0.801082	-0.266738	0.0101537	-0.215002	-0.187665	-0.486548	-0.363531	-0.575154	-0.267755	-0.562276	-0.621047	-0.495441	-0.156693
15	Gle1	0.178517	-0.0171805	0.205216	-0.0142938	0.15708	0.203049	-0.29698	-0.267387	-0.246927	-0.0996639	-0.294384	-0.462478	-0.0635755	0.104454	0.0567975
16	Wif1	-0.795513	-0.783526	-0.760287	-0.949822	-0.758382	-0.735432	-0.989311	-0.892403	-0.981533	-0.513133	-0.635233	-0.86167	-1.04916	-0.867956	-0.770477
17	Mrpl48	-0.203347	-0.282454	-0.488314	-0.40781	-0.588852	-0.36004	-0.497392	0.000477476	-0.386852	-0.637174	-0.400899	-0.512377	-0.260692	-0.345467	-0.423555
18	Gm14382	-0.319566	-0.370878	-0.325131	-0.266738	-0.374114	-0.385635	-0.552049	-0.356675	-0.655042	-0.706086	-0.480786	-0.346047	-0.174454	-0.311602	-0.116663
19	Tgif1	0.244928	0.704952	0.640371	0.178752	0.0214557	0.271302	0.510739	0.536206	0.452699	1.08562	0.94652	0.701833	0.88505	0.922052	2.31179
20	Apaf1	0.444161	0.336517	0.273209	0.0748042	0.111872	0.143327	0.267816	0.260225	0.266132	0.286241	0.126352	0.236109	0.22594	0.210887	0.763983
21	Son	-0.0483878	-0.341403	-0.284335	0.253	-0.23849	0.023884	-0.06013	-0.0319909	-0.118662	-0.506242	-0.278407	-0.296148	-0.356171	-0.282575	-0.410212
22	Ikbip	-0.0428535	0.0859813	0.0420321	0.163902	0.111872	-0.0187742	0.00667389	0.146585	-0.270248	-0.141011	-0.203846	-0.379313	0.0288231	-0.176142	0.190229
23	Gm43920	-0.961541	-0.9309	-0.991463	-0.764202	-0.939214	-1.00844	-0.831411	-0.908638	-1.0515	-0.878365	-0.949454	-1.06127	-1.07072	-0.930848	-0.863878
24	Strada	-0.208881	-0.326666	-0.447518	-0.133091	-0.430624	-0.274724	-0.133007	0.041063	-0.316889	-0.327072	-0.395574	-0.562276	-0.43625	-0.582522	-0.450241
25	Gfral	-1.11097	-0.975112	-1.07305	-1.11317	-1.17656	-0.854875	-1.08041	-1.05475	-1.0515	-0.685412	-0.864241	-1.01137	-1.20316	-1.19693	-1.03734
26	Aff4	0.704271	1.66288	1.08913	1.70827	0.462233	0.646694	1.43992	1.58331	1.21063	1.12696	1.55366	1.41705	1.51028	1.06235	1.61794
27	2310010J17Rik	0.654463	1.20602	1.08913	1.83449	0.801293	0.714947	1.91969	1.51837	0.942437	0.651473	0.861308	0.552136	1.15917	1.24135	1.09756
28	Gm28982	0.803888	0.926013	0.95314	0.71334	1.389	0.493124	1.00266	0.80407	1.02406	0.603234	0.829353	1.25072	0.709493	0.539861	-0.0232613
29	Gm11604	-0.651622	-0.739313	-0.569906	-0.682528	-0.679268	-0.598926	-0.448807	-0.754413	-0.32855	-0.816344	-0.720446	-0.745239	-0.602567	-0.601874	-0.490271
30	Crk	1.2743	0.690215	0.762759	1.13655	0.925615	0.561378	1.28202	0.430684	1.43217	0.293132	0.73349	1.84951	1.2454	0.863998	0.657238
31	Gm43859	-0.053922	0.115456	0.0284335	0.0525297	-0.0463563	0.26277	-0.260542	-0.121279	-0.270248	-0.320181	-0.523392	-0.429212	-0.226813	-0.258386	0.163543
32	Rec8	1.15255	0.498629	0.925943	0.765313	0.699575	0.331023	0.632201	0.55244	0.627605	0.479194	0.25417	1.20082	0.546255	0.65597	0.377033
33	Tsnaxip1	0.49397	0.439679	0.762759	0.787588	0.2701	0.254238	0.565397	0.536206	0.604284	-0.147902	-0.283733	-0.0466525	0.102742	0.114129	-0.0899769
34	Cdca7	0.582518	0.616528	0.599576	-0.140516	0.654367	1.04768	0.462155	0.820304	0.371076	0.885772	1.26074	0.868163	0.798811	1.19297	0.844042
35	Gm45222	-0.18121	0.159668	0.218814	0.282699	-0.193282	-0.112622	0.377132	0.495621	-0.0253786	0.189765	-0.0547244	-0.163084	0.284459	0.38505	0.0701406
36	Gm14097	0.422024	0.734427	0.327603	0.557418	0.462233	0.049479	0.425716	0.0735314	0.580964	0.617017	0.792073	0.552136	0.105822	0.680159	0.57718
37	Gdpd1	-0.0483878	0.0270317	-0.0803555	-0.303862	-0.532342	-0.436825	-0.205884	-0.283621	-0.433493	-0.402875	-0.225149	0.0198796	-0.40853	-0.263224	-0.490271
38	Cep112os1	-0.950472	-0.783526	-0.896273	-0.8533	-0.995724	-0.974318	-0.983238	-0.754413	-0.899911	-0.685412	-0.534044	-0.994734	-0.907483	-0.65509	-0.436898
39	Ska2	-0.502197	-0.562464	-0.610702	-0.281588	-0.543644	-0.377103	-0.388076	-0.243035	-0.468475	-0.67163	-0.571324	-0.678707	-0.673406	-0.780874	-0.516957
40	Dnajc5	-0.186744	-0.459303	-0.515511	-0.333561	-0.204584	-0.0614324	-0.181592	-0.25927	-0.410173	-0.416657	-0.294384	-0.0632855	-0.380811	-0.485765	-0.410212
41	Vps4b	-0.563074	-0.636151	-0.692293	-0.526607	-0.679268	-0.232065	-0.728169	-0.535251	-0.690023	-0.471786	-0.67784	-0.578909	-0.818164	-0.751847	-0.877222
42	Arhgdia	-0.0041137	-0.282454	-0.148349	0.0079807	-0.12547	-0.15528	-0.0297646	-0.00763962	-0.305229	-0.285725	-0.0280956	-0.0799185	-0.192934	-0.311602	-0.143349
43	Myadml2	0.914573	0.336517	0.082828	0.104503	0.2701	0.21158	0.0431124	-0.0319909	0.254472	0.761731	0.568391	0.269375	0.546255	0.612429	0.230258
44	Notumos	0.814957	0.159668	-0.0939541	0.0970787	0.304006	0.151859	0.0188201	-0.0725764	0.231151	0.603234	0.467201	0.0697786	0.407657	0.414077	0.256944
45	Gm11693	0.560381	0.498629	0.667569	0.379222	1.10645	0.655226	0.249597	0.170937	0.184509	-0.230596	0.0358137	0.585402	0.564735	0.268941	0.150199
46	Gm12359	0.172983	-0.0466553	0.409195	0.765313	0.190986	0.16039	0.881197	0.195288	0.371076	-0.189249	-0.0440729	0.635301	0.324499	0.143157	0.57718
47	Chd2	-0.153539	-0.252979	0.232413	0.171327	-0.0124503	-0.0102425	0.0977701	0.268342	-0.165304	-0.340854	-0.283733	-0.0799185	0.124302	-0.11325	-0.330153
48	Gm35363	0.422024	0.424942	0.205216	0.616817	0.541347	1.89231	0.881197	1.09629	0.394397	1.10629	0.765444	0.502237	0.925089	0.951079	1.28437
49	Dnah2os	1.29644	1.16181	0.871548	1.01033	1.26468	1.02209	0.626128	0.771602	0.732549	0.947792	1.1276	0.668567	1.10989	1.25586	0.697268
50	Gm44623	-0.806581	-0.842475	-0.855477	-0.764202	-0.939214	-0.897534	-0.861776	-0.827467	-0.88825	-0.878365	-0.938802	-1.24423	-1.0122	-1.00825	-0.917251
51	Nlrc4	-0.374909	-0.0908675	-0.393124	-0.534032	-0.74708	-0.453888	-0.266615	-0.169982	-0.526777	-0.0927727	-0.395574	-0.0133865	-0.112855	-0.156791	0.377033
52	Gm49323	-0.507731	-0.665626	-0.6243	-0.244464	-0.543644	-0.445356	-0.503465	-0.803115	-0.468475	-0.354637	-0.523392	-0.612175	-0.614887	-0.476089	-0.650388
53	Tmem42	-0.529868	-0.636151	-0.6243	-0.222189	-0.52104	-0.428293	-0.479172	-0.803115	-0.468475	-0.354637	-0.507415	-0.595542	-0.614887	-0.480927	-0.637045
54	Zfp768	0.233859	0.0859813	0.246011	0.0673793	0.2701	0.348087	0.0188201	0.154702	0.0562444	-0.106555	-0.0973306	-0.246249	-0.260692	-0.321278	-0.463585
55	Gm11517	-0.291895	-0.444565	-0.705892	-0.16279	0.0892676	-0.189407	-0.509538	-0.316089	-0.0953411	-0.251269	-0.331664	-0.329414	-0.165214	-0.0987363	0.0701406
56	Cdc6	2.52504	1.97237	2.95214	1.43355	0.970823	2.37862	1.34275	1.70507	2.05018	1.34059	1.54301	2.79759	2.46507	2.31536	1.37777
57	Nit1	0.233859	0.292305	0.0964266	0.230726	0.722179	-0.0443691	0.201012	0.154702	0.0329236	0.169091	-0.0227698	0.385806	0.23518	-0.0938984	0.0968269
58	Gm44986	-0.197813	-0.179292	-0.311532	-0.170215	-0.170678	-0.249129	-0.382003	-0.267387	0.19617	-0.31329	-0.53937	-0.129818	-0.328451	-0.103574	-0.35684
59	Palb2	-0.291895	-0.0319179	-0.338729	-0.259313	-0.374114	-0.249129	-0.333419	0.0167117	-0.258587	-0.19614	-0.331664	-0.0799185	-0.282252	-0.38417	-0.5303
60	Copa	0.283668	0.174406	0.449991	-0.229614	-0.306302	-0.069964	0.17672	-0.00763962	-0.211945	-0.265052	-0.358293	0.252742	0.031903	0.0222102	-0.0499475
61	Gm38670	0.0789002	-0.120342	-0.0123624	-0.00686896	-0.0350543	-0.095559	0.0431124	-0.186216	-0.0836807	-0.354637	-0.225149	-0.462478	-0.260692	-0.253548	-0.0366044
62	Rnu12	1.40712	0.837589	1.08913	1.18853	1.92019	1.4572	0.960147	0.990764	1.0124	0.389608	0.376663	0.51887	1.27928	0.665645	0.830699
63	Gm23182	1.40159	1.25024	1.71466	0.876686	1.14035	0.7832	1.32453	1.78624	1.24561	0.231112	0.344708	0.868163	1.3994	0.651132	0.697268
64	Gm23553	-0.269758	-0.0024431	-0.121151	-0.370686	-0.295	-0.0443691	-0.114788	-0.186216	-0.107002	-0.285725	-0.241126	-0.246249	-0.0389359	-0.18098	-0.543643
65	Gm23193	-0.302964	-0.238242	-0.284335	-0.326137	-0.18198	-0.146749	-0.248395	0.0735314	-0.32855	-0.203031	-0.427528	0.0864116	-0.223733	-0.277737	-0.543643
66	Gm27399	-0.956006	-0.842475	-0.964266	-0.868149	-1.15395	-0.709837	-0.9468	-0.835584	-0.993194	-0.864583	-0.810984	-0.911569	-1.02144	-0.877632	-0.930594
67	Mir21a	8.98906	10.2253	7.72525	10.1206	7.14171	8.76029	10.835	11.2345	11.0753	11.0847	10.0323	9.3011	8.76357	9.82855	8.15608
68	Gm25193	0.0456946	-0.252979	-0.284335	0.215876	0.0779656	-0.146749	-0.248395	-0.600188	0.0329236	-0.354637	-0.342316	0.169577	-0.125175	-0.0987363	-0.250094
69	Gm22215	-0.673759	-0.665626	-0.692293	-0.571156	-0.588852	-0.51361	-0.576342	-0.730061	-0.806627	-0.616501	-0.805658	-0.628808	-0.753485	-0.819577	-0.703761
70	n-R5s204	-0.485594	-0.429828	-0.488314	-0.363261	-0.701872	-0.581863	-0.290907	-0.437846	-0.445154	-0.409766	-0.683165	-0.662074	-0.731925	-0.606712	-0.583673
71	Mir6951	-0.823184	-0.709839	-0.841878	-0.660254	-0.848798	-0.820749	-0.703876	-0.730061	-0.631721	-0.761215	-0.640559	-0.828404	-0.907483	-0.872794	-0.677075
72	Mir3473g	-0.596279	-0.591939	-0.651498	-0.593431	-0.475832	-0.641584	-0.764607	-0.819349	-0.748325	-0.678521	-0.597953	-0.495744	-0.556368	-0.674442	-0.623702
73	Gm25683	-0.612882	-0.562464	-0.637899	-0.637979	-0.826194	-0.607458	-0.819265	-0.5109	-0.701683	-0.830127	-0.779029	-0.795138	-0.651846	-0.771199	-0.863878
74	Gm25214	-0.0594563	-0.326666	-0.311532	-0.571156	-0.441926	-0.453888	-0.61278	-0.616422	-0.631721	-0.0652081	-0.262429	-0.628808	-0.504009	-0.272899	-0.516957
75	n-R5s169	-0.967075	-0.709839	-0.746688	-0.786476	-0.837496	-0.701306	-0.649219	-0.665125	-0.491796	-0.726759	-0.71512	-0.928202	-0.852043	-0.771199	-0.850535
76	Gm24399	-0.917266	-0.857213	-0.760287	-0.786476	-0.713174	-0.743964	-0.843557	-0.70571	-0.818288	-0.685412	-0.938802	-0.928202	-0.873603	-0.829253	-0.863878
77	Gm24581	-0.55754	-0.547727	-0.542709	-0.793901	-0.23849	-0.300318	-0.570269	-0.502783	-0.655042	-0.175467	-0.422203	-0.512377	-0.482449	-0.287413	-0.543643
78	Gm24961	4.88264	4.13877	5.22311	4.24013	4.2484	6.03016	4.61007	4.22949	3.77592	3.15985	3.22062	4.32783	4.59639	3.27809	2.24507
79	Gm23127	-0.767841	-0.739313	-0.787484	-0.511757	-0.63406	-0.479483	-0.594561	-0.592071	-0.713344	-0.520025	-0.704468	-0.578909	-0.614887	-0.684117	-0.863878
80	Gm26493	-0.839787	-0.783526	-0.651498	-0.779051	-0.984422	-0.863407	-0.855703	-0.786881	-0.946552	-0.754324	-0.874893	-0.761872	-0.756565	-0.72282	-0.797163
81	Gm23184	0.615723	0.336517	0.517984	0.557418	0.846501	0.604036	0.364986	0.438801	0.662587	0.1622	0.105049	0.385806	0.466176	0.341509	-0.0499475
82	Gm22272	-0.745704	-0.724576	-0.651498	-0.764202	-0.735778	-0.795154	-0.740315	-0.527134	-0.725004	-0.816344	-0.7524	-0.778505	-0.867443	-0.766361	-0.690418
83	Scarna3a	-0.878527	-0.813	-0.841878	-0.816175	-1.14265	-0.863407	-0.740315	-0.827467	-0.748325	-0.878365	-0.821635	-0.944835	-1.05224	-0.979227	-1.01065
84	Gm22786	-0.878527	-0.827738	-0.950667	-0.957247	-0.758382	-0.658647	-0.7889	-0.640773	-0.736665	-0.712977	-0.757726	-0.678707	-0.861283	-0.863118	-0.797163
85	Gm24650	-0.319566	-0.488777	-0.43392	-0.40781	-0.0576583	-0.573331	-0.485246	-0.657008	-0.270248	-0.547589	-0.661862	-0.395946	-0.504009	-0.398684	-0.343496
86	n-R5s32	2.07123	1.53025	1.44269	1.09201	1.06124	0.98796	0.893344	1.11252	1.42051	1.75406	1.6442	1.69981	1.46716	1.21232	0.510464
87	Mir7672	-0.18121	-0.400353	-0.6243	-0.0514179	-0.419322	-0.51361	-0.126934	-0.356675	-0.176964	-0.285725	-0.358293	0.119678	-0.365411	-0.297089	-0.10332
88	Gm44466	-0.186744	-0.0171805	0.0964266	-0.274163	-0.227188	-0.0102425	-0.0722761	0.000477476	-0.211945	-0.0307523	-0.209172	0.219476	0.115062	0.118967	-0.170036
89	Gm26397	-0.175676	-0.0908675	-0.0531583	-0.185065	-0.170678	-0.095559	-0.315199	-0.14563	-0.153643	-0.458004	-0.512741	-0.346047	-0.43625	-0.442224	-0.543643
90	Gm23751	-0.203347	-0.385616	-0.338729	-0.244464	-0.204584	-0.215002	-0.382003	-0.356675	-0.200285	-0.499351	-0.480786	-0.146451	-0.245293	-0.514792	-0.210065
91	Gm26419	-0.031785	-0.208767	0.082828	0.178752	0.405723	0.21158	-0.0419107	-0.20245	-0.258587	-0.464895	-0.262429	0.152944	0.118142	-0.0697092	-0.196722
92	Mir3965	0.427559	0.307042	0.300406	0.342098	1.11775	0.544314	0.613982	0.60926	0.324434	2.37426	1.92114	0.918062	1.48256	2.16054	3.40592
93	Rny1	0.75408	0.616528	0.110025	0.431196	0.665669	0.305428	0.33462	0.0491801	0.615945	0.320697	0.227541	0.984595	0.472336	0.433428	-0.0232613
94	Gm22009	-1.08883	-0.857213	-0.909871	-0.934973	-1.10874	-0.906065	-0.952873	-0.892403	-0.87659	-0.940385	-0.81631	-1.04463	-0.966002	-0.853442	-0.877222
95	Gm24044	0.289202	0.365992	0.246011	0.646516	0.959521	0.0750739	0.486447	0.317044	0.627605	-0.0720992	0.126352	0.202843	0.0904221	0.0705888	0.430405
96	Gm22043	-0.823184	-0.813	-0.814681	-0.667679	-0.792288	-0.641584	-0.77068	-0.689476	-0.713344	-0.719868	-0.928151	-0.828404	-0.978321	-0.945362	-0.797163
97	Gm27805	3.26663	3.26926	3.83605	3.65357	4.65527	2.71135	2.93997	1.94046	2.98301	2.1124	2.08091	2.56473	3.38597	2.86203	2.91223
98	n-R5s158	-0.5188	-0.591939	-0.501913	-0.786476	-0.713174	-0.590394	-0.673511	-0.681359	-0.468475	-0.678521	-0.699143	-0.595542	-0.525568	-0.72282	-0.810506
99	Gm24031	-0.031785	-0.282454	-0.243539	-0.266738	0.236194	-0.104091	-0.205884	-0.161864	-0.363531	-0.354637	-0.422203	-0.179717	-0.174454	-0.151953	-0.503614
100	Gm47293	-0.352772	-0.120342	-0.175546	-0.00686896	-0.114168	-0.300318	-0.169445	-0.218684	0.359415	-0.327072	0.0997229	-0.0466525	-0.223733	-0.151953	0.11017
101	Gm22186	-0.120333	-0.0466553	-0.325131	0.104503	0.21359	-0.274724	0.0491854	-0.0563422	0.0329236	0.107071	0.307428	-0.146451	-0.220653	0.191535	-0.10332
102	B930094E09Rik	-0.961541	-0.945637	-0.896273	-0.927548	-0.769684	-1.0767	-0.776753	-0.892403	-0.88825	-0.857691	-0.896196	-1.04463	-0.913642	-0.9502	-0.837192
103	Gm25346	0.0180233	0.0712439	-0.216342	-0.0439931	-0.0689603	0.26277	0.474301	0.130351	0.312774	0.713493	1.10629	0.319274	0.284459	0.878511	1.08422
104	Gm17661	0.189585	0.174406	0.286807	0.171327	0.484837	0.1092	0.237451	0.154702	0.592624	0.00370354	-0.19852	0.169577	0.127382	0.147995	-0.436898
105	Gm27931	-0.928335	-0.813	-0.760287	-0.771626	-0.679268	-0.581863	-0.679584	-0.567719	-0.573419	-0.685412	-0.645885	-0.811771	-0.765805	-0.698631	-0.890565
106	Gm24727	0.128709	0.32178	-0.243539	0.505444	-0.0915643	0.288365	0.17672	0.000477476	-0.0253786	-0.0445346	0.0251621	-0.0133865	0.401497	0.215725	0.11017
107	Gm22579	-0.0760591	-0.0024431	0.0692293	-0.19249	-0.227188	0.168922	-0.157299	0.170937	-0.130322	-0.106555	-0.251778	-0.512377	-0.257613	-0.413197	-0.383526
108	Gm27734	0.316873	0.307042	0.422794	0.26785	-0.148074	-0.069964	0.383205	0.122234	0.615945	-0.0858815	-0.305036	0.385806	0.0873422	-0.166466	-0.183379
109	Mir1843b	-0.878527	-0.813	-0.841878	-0.816175	-1.12005	-0.846344	-0.746388	-0.827467	-0.748325	-0.878365	-0.821635	-0.944835	-1.05224	-0.979227	-1.01065
110	Mir3076	1.31304	1.3534	1.14352	0.876686	1.33249	1.52545	0.662566	0.455035	0.872474	0.568779	0.381989	1.28399	1.00517	0.56405	0.243601
111	Gm25960	-0.5188	-0.444565	-0.365927	-0.333561	-0.193282	-0.445356	-0.479172	-0.575837	-0.538437	-0.685412	-0.667188	-0.761872	-0.343851	-0.476089	0.0301112
112	n-R5s52	-0.972609	-0.857213	-0.869076	-0.749352	-0.713174	-0.607458	-0.697803	-0.738179	-0.666702	-0.843909	-0.821635	-0.645441	-0.882843	-0.9502	-0.730447
113	Snord90	-0.839787	-0.798263	-0.991463	-0.779051	-1.14265	-0.854875	-0.9468	-1.02228	-1.06316	-0.912821	-0.874893	-1.0779	-0.959842	-0.916335	-0.877222
114	Gm26277	-0.380443	-0.488777	-0.773885	-0.467208	-0.509738	-0.51361	-0.442734	-0.697593	-0.153643	-0.368419	-0.225149	-0.395946	-0.297652	-0.0358441	-0.690418
115	Gm24574	0.903505	0.734427	1.59228	0.965784	1.07254	1.21831	1.06946	1.4372	0.429378	1.1752	1.42584	0.918062	1.23308	1.28489	0.870728
116	Gm27446	-0.291895	-0.0171805	-0.161947	-0.586006	-0.148074	-0.0273058	-0.133007	-0.39726	-0.316889	-0.0445346	-0.00679249	-0.179717	-0.137494	0.186697	-0.183379
117	Mir7002	-0.789978	-0.827738	-0.991463	-0.571156	-0.905308	-0.82928	-0.722096	-0.803115	-0.864929	-0.650957	-0.7524	-0.745239	-0.916722	-0.674442	-0.717104
118	Gm26394	-0.25869	-0.341403	-0.257138	-0.110817	-0.12547	-0.30885	-0.321272	-0.178099	-0.118662	-0.209922	-0.363619	-0.495744	-0.504009	-0.505116	-0.330153
119	Gm23034	-0.0262507	-0.223504	0.0148349	0.0599545	0.857803	0.433403	0.00667389	0.333279	0.161188	0.0932886	0.0198364	0.402439	0.25366	0.201211	-0.303467
120	Mir3061	-0.635019	-0.518252	-0.379525	-0.652829	-0.701872	-0.249129	-0.448807	-0.421612	-0.35187	-0.55448	-0.773703	-0.395946	-0.263772	-0.572847	-0.717104
121	Gm23513	-0.502197	-0.53299	-0.52911	-0.326137	-0.600154	-0.590394	-0.491319	-0.673242	-0.526777	-0.575154	-0.592627	-0.645441	-0.710366	-0.630901	-0.78382
122	Gm22935	2.09337	0.911276	1.45629	1.21823	1.75066	2.00323	1.60389	1.86741	1.54878	1.42328	1.21281	0.934695	1.38708	1.13492	1.24434
123	Gm24992	-0.0705248	-0.0466553	0.300406	0.371797	0.202288	0.0580106	0.437863	0.219639	0.266132	0.065724	-0.0760275	-0.246249	0.192061	0.00285873	0.00342497
124	Ten1	1.25216	1.50077	1.87785	0.601967	0.993427	1.16712	1.00266	1.64825	1.15232	1.0167	0.744141	0.918062	1.8306	1.32359	2.01824
125	Cdk2ap2	1.51781	1.19129	1.12992	0.750464	1.47941	1.20125	1.01481	1.37227	1.50214	1.37504	1.45247	1.16756	1.36552	1.04784	1.35108
126	Olfr1512	-0.767841	-0.783526	-0.92347	-0.8236	-1.16525	-0.778091	-0.728169	-0.527134	-0.678362	-0.43044	-0.688491	-0.828404	-0.873603	-0.756685	-0.637045
127	Zfp319	0.222791	0.115456	0.286807	0.349523	0.394421	0.185985	-0.236249	-0.234918	-0.200285	-0.292616	-0.305036	-0.262882	-0.0882151	-0.258386	-0.556986
128	Gm17084	-0.618416	-0.606677	-0.692293	-0.771626	-0.645362	-0.573331	-0.643146	-0.713827	-0.783306	-0.588936	-0.688491	-0.711973	-0.728845	-0.737334	-0.810506
129	Lrrc41	-0.55754	-0.606677	-0.52911	-0.422659	-0.52104	-0.291787	-0.606707	-0.381026	-0.643381	-0.602718	-0.523392	-0.379313	-0.544048	-0.582522	-0.650388
130	Ccdc127	-0.684828	-0.739313	-0.651498	-0.637979	-0.35151	-0.522141	-0.606707	-0.462197	-0.468475	-0.575154	-0.534044	-0.595542	-0.738085	-0.601874	-0.703761
131	Prdm4	-0.10373	-0.120342	-0.13475	-0.526607	-0.261094	-0.41123	-0.521684	-0.340441	-0.176964	-0.0652081	-0.086679	-0.445845	-0.263772	-0.31644	-0.223408
132	Kpna7	-0.269758	-0.164555	-0.0531583	-0.0811173	-0.18198	-0.189407	-0.181592	-0.218684	0.0096027	-0.333963	-0.491438	-0.262882	-0.196013	-0.524468	-0.130006
133	Gm43429	-0.286361	0.0270317	-0.175546	-0.496908	-0.487134	-0.095559	-0.187665	-0.14563	-0.410173	0.465411	0.344708	0.602035	0.0842622	0.515672	0.990817
134	9130008F23Rik	-0.745704	-0.0613927	-0.447518	-0.831025	-0.475832	-0.684242	-0.315199	-0.226801	-0.270248	-0.0376434	0.232867	-0.462478	-0.152894	0.418915	0.563836
135	Ascl4	-0.0981961	-0.0761301	-0.0939541	-0.541457	-0.430624	-0.385635	-0.467026	-0.372909	-0.305229	-0.0996639	-0.225149	-0.545643	-0.374651	-0.480927	-0.210065
136	Dhx29	-0.635019	-0.518252	-0.474716	-0.422659	-0.57755	-0.615989	-0.69173	-0.575837	-0.503456	-0.747433	-0.704468	-0.845037	-0.673406	-0.747009	-0.623702
137	Ywhaq	0.909039	0.970226	1.3203	1.55235	0.880407	1.55958	1.20307	1.17746	1.33889	1.26479	1.62289	0.934695	0.980528	1.42519	1.33774
138	Ntan1	0.311339	0.307042	0.422794	0.297549	-0.148074	-0.069964	0.383205	0.138468	0.639266	-0.0789904	-0.29971	0.385806	0.0935021	-0.161628	-0.183379
139	Gm4419	-0.148004	-0.267716	-0.257138	-0.110817	0.0327577	-0.0529008	-0.211957	-0.178099	-0.176964	-0.292616	-0.214498	-0.19635	-0.0266161	-0.234196	-0.0899769
140	Gm43714	-0.164607	-0.252979	-0.243539	-0.311287	-0.566248	-0.15528	-0.230176	-0.0888106	-0.305229	-0.395984	-0.518066	-0.179717	-0.291492	-0.272899	0.176886
141	Gpd2	0.0899687	0.0565065	-0.025961	-0.0736924	-0.249792	0.00682075	-0.0419107	0.041063	0.0795653	0.375826	0.792073	-0.212983	0.118142	0.297968	0.283631
142	A930012O16Rik	-0.358306	-0.0761301	0.0556307	-0.170215	-0.18198	-0.232065	-0.0783492	-0.20245	-0.130322	-0.189249	-0.193194	-0.329414	-0.183694	-0.345467	-0.210065
143	Gm16329	-0.706965	-0.0319179	-0.637899	-0.571156	-0.792288	-0.402698	-0.236249	0.438801	-0.130322	0.313806	-0.00146672	0.435705	0.099662	0.147995	-0.250094
144	1700125G22Rik	-0.468991	-0.0908675	-0.216342	-0.526607	-0.679268	-0.069964	-0.278761	-0.153747	-0.211945	-0.354637	-0.384922	-0.395946	-0.285332	-0.413197	-0.276781
145	Chek1	-0.839787	-0.724576	-0.82828	-0.689953	-1.00703	-0.906065	-0.728169	-0.632656	-0.526777	-0.67163	-0.795006	-0.795138	-0.972162	-0.829253	-0.863878
146	Hist1h2br	-0.0483878	-0.0319179	0.191617	-0.199915	-0.170678	0.0580106	-0.0844223	0.0978827	-0.270248	-0.0652081	-0.193194	0.369173	0.22594	0.172184	-0.10332
147	Cox18	-0.70143	-0.591939	-0.501913	-0.704803	-0.63406	-0.667179	-0.545976	-0.535251	-0.6084	-0.616501	-0.736423	-0.562276	-0.599487	-0.606712	-0.810506
148	Gm43136	-0.690362	-0.709839	-0.651498	-0.8533	-0.8601	-0.795154	-0.752461	-0.730061	-0.701683	-0.740542	-0.779029	-0.878303	-0.768885	-0.698631	-0.877222
149	Ostc	-0.0871276	-0.0908675	-0.297933	0.0451048	-0.419322	-0.180875	-0.187665	-0.405377	-0.130322	0.065724	-0.326339	-0.0133865	-0.165214	-0.340629	-0.210065
150	Gm21972	-0.712499	-0.562464	-0.501913	-0.482058	-0.46453	-0.436825	-0.406296	-0.551485	-0.515116	-0.623392	-0.43818	-0.578909	-0.654926	-0.669604	-0.650388
151	Gm12977	1.61189	1.14707	1.29311	0.854411	1.29858	0.331023	0.844759	0.487503	0.674247	0.410282	0.360686	1.56675	1.37168	1.33327	0.270288
152	Cib2	0.300271	0.749165	0.137222	-0.207339	0.134476	0.00682075	0.000600813	-0.299855	0.242811	1.07872	0.94652	-0.0466525	0.419977	0.76724	0.176886
153	Gm19353	-0.734636	-0.606677	-0.678695	-0.415235	-0.272396	-0.488015	-0.467026	-0.738179	-0.666702	-0.685412	-0.624582	-0.595542	-0.750405	-0.780874	-0.543643
154	Mrpl55	0.444161	0.498629	0.273209	0.475745	0.812595	0.245707	0.553251	0.511855	0.406057	0.182874	0.142329	0.18621	0.315259	-0.272899	0.0434544
155	Wdhd1	-0.363841	-0.267716	-0.243539	-0.37811	-0.566248	-0.522141	-0.230176	-0.316089	-0.316889	-0.389093	-0.459483	-0.0799185	-0.350011	-0.393846	-0.303467
156	Nanos1	-0.679293	-0.798263	-0.869076	-0.734502	-0.724476	-0.786622	-0.752461	-0.608305	-0.6084	-0.471786	-0.368945	-0.628808	-0.775045	-0.732496	-0.476928
157	Zfp131	-0.662691	-0.53299	-0.583505	-0.340986	-0.362812	-0.445356	-0.624926	-0.616422	-0.771646	-0.678521	-0.608605	-0.645441	-0.738085	-0.877632	-0.610359
158	Eif3a	-0.430252	-0.429828	-0.406722	-0.229614	-0.453228	-0.530673	-0.515611	-0.340441	-0.305229	-0.458004	-0.235801	-0.662074	-0.565608	-0.611549	-0.503614
159	Icam4	0.920108	0.631265	0.409195	0.69849	0.948219	0.450466	0.541105	0.601143	0.802512	0.844425	0.861308	0.984595	0.823451	0.636618	0.897415
160	AV064505	-0.895129	-0.827738	-1.01866	-0.845875	-1.06354	-0.761027	-0.873923	-0.868052	-0.923231	-0.513133	-0.443506	-0.778505	-0.818164	-0.524468	-0.597016
161	Rit1	-0.330635	-0.429828	-0.202743	-0.318712	-0.295	-0.394167	-0.418442	-0.251153	-0.130322	-0.657848	-0.645885	-0.445845	-0.183694	-0.258386	-0.583673
162	Gm29036	-1.17184	-1.09301	-1.11385	-1.03892	-1.35739	-1.11936	-1.1047	-0.997926	-1.23806	-0.988623	-0.901522	-1.1777	-1.20316	-1.13404	-1.10405
163	Taf5	-0.446854	-0.400353	-0.284335	-0.363261	-0.46453	-0.274724	-0.661365	-0.551485	-0.690023	-0.55448	-0.608605	-0.645441	-0.728845	-0.621225	-0.650388
164	Gm15959	-0.673759	-0.53299	-0.651498	-0.400385	-0.475832	-0.394167	-0.558123	-0.721944	-0.503456	-0.678521	-0.667188	-0.578909	-0.738085	-0.480927	-0.463585
165	Pabpc1	0.00142056	0.71969	0.300406	0.275275	-0.261094	-0.0358375	0.57147	0.503738	0.452699	0.865098	1.46845	0.51887	0.654053	0.820457	1.1109
166	Gm13786	-0.596279	-0.577202	-0.420321	-0.600855	-0.419322	-0.598926	-0.655292	-0.372909	-0.596739	-0.49246	-0.608605	-0.495744	-0.44549	-0.553495	-0.31681
167	Mss51	-0.917266	-0.754051	-0.841878	-0.756777	-1.12005	-1.00844	-0.716023	-0.778764	-0.934892	-0.733651	-0.795006	-0.778505	-0.855123	-0.877632	-0.890565
168	C030017G13Rik	-0.269758	-0.488777	-0.0803555	-0.0959669	-0.0350543	-0.394167	-0.0662031	-0.20245	-0.258587	-0.485569	-0.342316	-0.212983	-0.152894	-0.205169	-0.00991816
169	Snx1	0.11764	0.189143	0.0964266	0.787588	0.507441	0.0409473	0.462155	-0.0319909	0.137867	-0.113446	-0.0493987	0.0697786	-0.0266161	-0.0648713	0.163543
170	Gm43088	-0.197813	0.0565065	-0.0667569	0.0748042	-0.261094	-0.15528	-0.199811	-0.169982	0.114547	-0.161684	-0.305036	-0.146451	-0.306892	-0.258386	-0.35684
171	Gm15460	-0.408115	-0.164555	-0.216342	-0.281588	-0.114168	-0.189407	-0.351638	-0.0969277	-0.0603599	-0.216814	-0.246452	-0.36268	-0.42085	-0.272899	-0.410212
172	Rbm5	-0.435786	-0.577202	-0.556307	-0.363261	-0.52104	-0.470951	-0.345565	-0.575837	-0.806627	-0.568263	-0.550021	-0.129818	-0.380811	-0.471251	0.0301112
173	Gne	0.659997	0.970226	0.803555	0.0896538	0.575253	0.450466	0.711151	0.690431	0.732549	0.844425	1.22879	0.868163	0.845011	0.689835	1.09756
174	Gm17092	-0.463457	-0.400353	-0.556307	-0.400385	-0.261094	-0.377103	-0.345565	-0.129396	-0.258587	-0.43044	-0.43818	-0.628808	-0.608727	-0.616387	-0.396869
175	Rnmt	-0.452389	-0.311929	-0.297933	-0.303862	0.0101537	-0.163812	-0.53383	-0.283621	-0.433493	-0.189249	-0.406225	-0.312781	-0.41469	-0.553495	-0.730447
176	Pcyox1l	0.150846	0.26283	0.626773	-0.548882	-0.758382	0.0324157	-0.120861	0.227756	-0.0953411	0.00370354	-0.0813533	0.568769	0.429217	0.29313	-0.143349
177	Gm17108	-0.446854	-0.370878	-0.542709	-0.556306	-0.18198	-0.36004	-0.436661	-0.657008	-0.515116	-0.67163	-0.651211	-0.36268	-0.587167	-0.427711	-0.396869
178	Srd5a1	-0.435786	-0.282454	-0.22994	-0.340986	-0.249792	-0.197939	0.0856239	-0.437846	-0.176964	-0.271943	-0.486112	-0.0632855	-0.254533	-0.239034	-0.583673
179	Rdh13	1.62296	2.01658	2.65297	0.728189	1.58113	2.02029	1.56138	1.59955	1.39719	1.39572	1.314	1.76635	2.12935	1.60419	1.73803
180	Podn	-0.419183	-0.53299	-0.338729	-0.667679	-0.385416	-0.556268	-0.430588	-0.519017	-0.503456	0.568779	0.302102	0.0531456	0.0134233	0.660808	0.723954
181	Tsacc	-0.131402	-0.223504	-0.22994	-0.110817	-0.159376	-0.368572	-0.345565	-0.169982	-0.211945	-0.485569	-0.486112	-0.495744	-0.470129	-0.403521	-0.156693
182	Ndufa2	-0.48006	-0.356141	-0.161947	-0.170215	0.15708	-0.0870273	-0.205884	-0.137513	-0.316889	-0.361528	-0.390248	-0.429212	0.0257431	-0.534144	-0.623702
183	Ndufs3	0.161914	-0.0908675	0.191617	0.134203	0.428327	0.0921372	0.115989	0.0329459	0.266132	-0.0376434	-0.331664	-0.0632855	0.0781023	0.0560752	-0.410212
184	Pon3	-0.192279	-0.149817	-0.22994	-0.39296	-0.283698	0.407808	-0.06013	-0.105045	-0.316889	-0.161684	-0.241126	0.0365126	-0.199093	-0.297089	-0.556986
185	Mindy1	1.18022	1.55972	1.51068	1.33703	1.67155	1.42307	1.00266	1.24239	0.837493	0.589452	0.776096	1.26736	1.32856	0.897863	1.44448
186	Gm6305	-0.352772	-0.223504	-0.338729	-0.244464	-0.0689603	-0.223534	-0.503465	-0.470314	-0.35187	-0.299507	-0.289058	-0.212983	-0.39929	-0.287413	-0.516957
187	4933421O10Rik	-0.247621	-0.164555	-0.297933	-0.19249	-0.430624	-0.317382	-0.442734	-0.381026	-0.176964	-0.471786	-0.432854	-0.445845	-0.550208	-0.480927	-0.490271
188	Sdhd	-0.485594	-0.385616	-0.243539	-0.303862	-0.170678	-0.607458	-0.284834	-0.381026	-0.468475	-0.444222	-0.427528	-0.262882	-0.476289	-0.311602	-0.436898
189	2610020C07Rik	-0.297429	-0.223504	-0.257138	-0.251888	0.0440596	-0.129686	-0.394149	-0.429729	-0.281908	-0.382201	-0.278407	-0.113185	-0.359251	-0.239034	-0.556986
190	Pih1d2	-0.385978	-0.13508	-0.270736	-0.296437	-0.114168	-0.453888	-0.151226	-0.218684	-0.0953411	-0.361528	-0.368945	-0.129818	-0.374651	-0.277737	-0.476928
191	Dsg1c	-0.823184	-0.798263	-1.00506	-1.12802	-0.91661	-0.82928	-0.807119	-0.713827	-0.899911	-0.657848	-0.624582	-0.778505	-0.962922	-0.863118	-0.810506
192	Gm12941	-0.291895	-0.562464	-0.461117	-0.274163	-0.63406	-0.505078	0.0309662	-0.316089	-0.410173	-0.520025	-0.709794	-0.778505	-0.44857	-0.553495	-0.463585
193	Akt2	0.79282	0.646003	0.857949	1.00291	0.744783	0.41634	0.443936	0.455035	0.429378	0.368935	0.605671	0.6852	1.11297	1.12524	1.698
194	Gm11576	-0.563074	-0.680364	-0.542709	-0.571156	-0.622758	-0.726901	-0.363784	-0.600188	-0.386852	-0.575154	-0.672514	-0.495744	-0.682646	-0.616387	-0.677075
195	Nckipsd	0.0346261	-0.223504	-0.148349	-0.251888	0.281402	0.0665423	-0.45488	-0.105045	-0.118662	-0.175467	-0.342316	0.0864116	-0.223733	-0.0842227	-0.450241
196	Gm20443	1.05846	0.926013	0.599576	1.25535	1.69415	1.49986	1.77394	1.20181	1.74701	1.76784	2.05428	1.51685	1.2608	1.5413	2.01824
197	Gm37509	-0.81765	-0.798263	-0.814681	-0.556306	-0.939214	-0.778091	-0.782826	-0.778764	-0.759985	-0.203031	-0.352968	-0.612175	-0.639527	0.0125345	-0.383526
198	Ier3	4.62806	4.80195	4.80155	4.96777	6.03412	6.27758	4.81048	4.49735	4.53385	5.06181	5.45745	4.77692	4.48551	5.03907	5.44742
199	4930444P10Rik	-0.457923	-0.621414	-0.216342	-0.563731	-0.306302	-0.368572	-0.473099	-0.169982	-0.258587	-0.340854	-0.315687	-0.346047	-0.41161	-0.364819	-0.57033
200	Gm7514	0.853696	0.469154	0.477188	3.27491	1.75066	1.27804	2.38125	1.20181	1.52546	1.70582	2.00635	0.85153	1.23616	2.28633	3.13906
201	A430057M04Rik	0.0899687	0.0122943	0.517984	0.312399	0.360515	0.143327	0.371059	0.276459	0.0679048	-0.182358	-0.129285	0.302641	0.740292	0.0463995	0.0434544
202	4633401B06Rik	-0.319566	-0.120342	0.0148349	-0.40781	0.0892676	-0.069964	-0.497392	-0.421612	-0.573419	-0.278834	-0.209172	-0.146451	-0.189854	-0.272899	-0.490271
203	Gm15708	0.704271	0.277568	0.436392	0.676215	0.2701	0.339555	0.201012	0.179054	0.102886	0.0588328	-0.134611	0.585402	0.373778	0.201211	0.176886
204	Gm37933	-0.214416	-0.356141	0.0556307	-0.0365683	-0.12547	-0.368572	-0.248395	-0.0482251	-0.35187	-0.506242	-0.411551	-0.462478	-0.0266161	-0.258386	-0.476928
205	Flot1	4.81069	4.47773	4.95113	4.81185	5.88719	5.61211	4.13029	4.37559	3.97415	4.53809	4.61598	4.42763	3.9804	4.47788	4.75358
206	Gm13689	-0.767841	-0.695101	-0.705892	-0.897849	-1.02963	-0.743964	-0.807119	-0.681359	-0.771646	-0.768106	-0.71512	-0.778505	-0.611807	-0.838929	-0.650388
207	Gm37678	-0.280827	-0.53299	-0.474716	-0.0217186	0.168382	-0.25766	-0.491319	-0.0888106	-0.375191	-0.595827	-0.544695	-0.412579	-0.291492	-0.476089	-0.31681
208	Gm38366	-0.535403	-0.444565	-0.379525	-0.39296	-0.362812	-0.692774	-0.545976	-0.721944	-0.316889	-0.595827	-0.565998	-0.36268	-0.556368	-0.524468	-0.396869
209	Lpcat3	0.172983	-0.164555	-0.216342	-0.0439931	0.439629	-0.197939	-0.0419107	0.00859458	0.569303	0.589452	0.829353	0.0697786	0.407657	0.85916	1.37777
210	Gm10269	-0.607348	-0.370878	-0.542709	-0.452359	-0.656664	-0.479483	-0.649219	-0.583954	-0.550098	-0.644065	-0.603279	-0.495744	-0.488609	-0.437386	-0.210065
211	Hnrnpa3	0.942245	0.778639	1.59228	0.973209	1.08384	1.21831	1.07554	1.51026	0.452699	1.18898	1.43649	0.934695	1.23616	1.29457	0.870728
212	Bag4	-0.175676	-0.518252	-0.161947	-0.110817	-0.114168	-0.0443691	-0.351638	-0.0319909	-0.246927	-0.499351	-0.480786	-0.578909	-0.303812	-0.243872	-0.410212
213	Gm16585	-0.734636	-0.842475	-0.855477	-0.764202	-0.769684	-0.479483	-0.758534	-0.486548	-0.666702	-0.67163	-0.459483	-0.36268	-0.44549	-0.548657	-0.303467
214	Dnm2	1.58422	1.32392	1.71466	0.884111	0.880407	0.842922	1.17878	1.11252	0.47602	0.672146	0.882611	1.18419	1.43944	0.989782	0.377033
215	Dhrs7	-0.0428535	0.203881	-0.148349	0.141628	-0.148074	-0.129686	-0.175518	0.0329459	-0.0836807	0.120853	0.179609	0.152944	-0.0389359	0.133481	-0.210065
216	Gm9434	-0.380443	-0.562464	-0.338729	-0.400385	-0.295	-0.453888	-0.515611	-0.316089	-0.421833	-0.0927727	-0.358293	-0.445845	-0.497849	-0.471251	-0.450241
217	Cbfa2t2	1.11381	0.911276	1.10272	0.520294	0.620461	0.962365	0.383205	0.430684	0.75587	0.548105	0.818702	0.951328	0.336818	0.626943	0.630552
218	Gm43282	-0.723567	-0.724576	-0.909871	-0.704803	-0.80359	-0.598926	-0.69173	-0.616422	-0.643381	-0.526916	-0.565998	-0.795138	-0.916722	-0.751847	-0.703761
219	Pcdhgc3	-0.540937	-0.53299	-0.583505	-0.37811	0.134476	-0.215002	-0.552049	-0.486548	-0.550098	-0.513133	-0.496763	-0.662074	-0.753485	-0.761523	-0.597016
220	Thap4	-0.231018	-0.238242	-0.352328	-0.118241	-0.261094	-0.240597	-0.315199	-0.25927	-0.141983	-0.265052	-0.470134	-0.512377	-0.39621	-0.485765	-0.583673
221	Rhbdd3	-0.225484	-0.238242	-0.121151	-0.19249	0.2701	-0.146749	-0.351638	-0.307972	-0.0603599	-0.389093	-0.608605	-0.479111	-0.42393	-0.432549	-0.250094
222	Gmppb	1.00312	0.749165	0.626773	0.757888	0.835199	0.203049	0.735443	0.276459	0.406057	0.561887	0.845331	1.15092	1.23616	0.849484	0.630552
223	Diaph1	-0.0428535	-0.267716	-0.161947	0.0673793	0.123174	-0.0784957	-0.260542	-0.153747	-0.0603599	-0.464895	-0.47546	-0.129818	-0.0666554	-0.176142	-0.637045
224	4930519P11Rik	0.300271	0.351255	0.0964266	0.356948	1.00473	0.399276	0.401424	0.0735314	0.0679048	0.320697	0.264822	0.219476	0.111982	-0.122926	0.283631
225	Gm15346	-0.25869	-0.0466553	-0.311532	-0.348411	-0.0463563	-0.274724	-0.400222	-0.600188	-0.0953411	-0.0858815	-0.321013	-0.179717	-0.0266161	-0.0938984	-0.556986
226	Gm37660	-0.302964	-0.503515	-0.6243	-0.318712	-0.780986	-0.496546	-0.45488	-0.364792	-0.398512	-0.120337	-0.0493987	-0.379313	-0.325371	0.118967	-0.396869
227	Gm15901	-0.795513	-0.724576	-0.773885	-0.771626	-0.74708	-0.820749	-0.734242	-0.616422	-0.818288	-0.747433	-0.725771	-0.662074	-0.867443	-0.834091	-0.850535
228	Trappc4	0.687669	0.690215	0.599576	0.609392	0.778689	0.638162	0.881197	0.576791	0.802512	0.0312682	-0.0973306	0.651934	0.413817	0.206049	-0.0499475
229	Exosc8	-0.0649906	0.0122943	0.0148349	-0.415235	-0.35151	-0.095559	-0.369857	-0.0319909	-0.375191	-0.37531	-0.257104	0.419072	0.031903	0.0463995	-0.410212
230	Gm16279	0.826025	0.395467	0.65397	0.408922	0.620461	0.228644	0.0795508	-0.040108	0.0096027	-0.154793	-0.305036	0.152944	0.364538	0.177022	0.443748
231	Rfk	0.167448	0.380729	0.65397	-0.133091	-0.306302	0.151859	0.407497	0.430684	0.0912257	0.286241	0.318079	0.402439	0.25058	0.201211	0.603866
232	Gm13194	-0.612882	-0.783526	-0.746688	-0.548882	-0.701872	-0.573331	-0.673511	-0.827467	-0.771646	-0.761215	-0.789681	-0.612175	-0.704206	-0.597036	-0.717104
233	Gm44649	0.97545	0.690215	0.898745	0.750464	0.710877	0.766137	1.16663	0.333279	1.23395	0.175983	0.307428	0.967961	1.11605	0.76724	-0.0232613
234	Dnajb7	-0.413649	-0.297191	-0.22994	-0.222189	-0.532342	-0.36004	-0.37593	-0.20245	-0.375191	-0.361528	-0.416877	-0.562276	-0.303812	-0.359981	0.0567975
235	Gm45473	-0.186744	-0.252979	-0.420321	-0.0811173	0.236194	-0.20647	-0.157299	0.000477476	-0.0486994	0.300023	0.296776	-0.412579	-0.0420158	0.52051	-0.0499475
236	Glrx2	-1.00028	-0.901425	-0.977865	-0.756777	-1.10874	-0.854875	-0.977165	-1.04663	-1.07482	-0.885256	-0.95478	-1.16106	-1.14464	-1.05179	-1.01065
237	Gm26590	-0.435786	-0.650889	-0.746688	-0.385535	-0.306302	-0.633053	-0.278761	-0.316089	-0.293568	-0.582045	-0.53937	-0.479111	-0.630287	-0.534144	-0.583673
238	Gm12869	0.37775	0.159668	0.25961	0.245575	0.190986	-0.0358375	-0.169445	-0.299855	0.0679048	-0.106555	-0.310361	0.0365126	-0.125175	-0.253548	-0.330153
239	Cdan1	-0.341704	0.0859813	-0.189144	-0.504333	-0.18198	-0.15528	0.0491854	-0.316089	-0.363531	0.0312682	0.0304879	-0.146451	-0.159054	-0.11325	0.216915
240	Kctd14	2.56378	2.95978	1.44269	2.3468	2.07842	2.10561	2.02901	2.16774	2.41165	3.31835	3.0715	2.68116	2.02771	3.13779	2.31179
241	Ubxn8	0.399887	0.454416	0.191617	1.20338	0.304006	0.680821	0.699005	0.812187	0.674247	1.15453	1.52703	0.735099	0.949729	1.51227	2.44522
242	Ttbk2	-0.358306	-0.0319179	-0.22994	-0.534032	-0.249792	-0.189407	0.0248931	-0.413495	-0.410173	-0.0445346	-0.017444	-0.246249	-0.202173	-0.171304	0.0834838
243	Slc16a4	-0.552005	-0.518252	-0.719491	-0.600855	-0.487134	-0.718369	-0.521684	-0.575837	-0.573419	-0.60961	-0.683165	-0.728606	-0.658006	-0.771199	-0.757133
244	Gm43156	-0.25869	-0.105605	-0.13475	0.297549	-0.114168	-0.419761	-0.0419107	0.000477476	0.126207	0.244894	0.195587	-0.0632855	-0.0142963	-0.0793849	0.11017
245	Ro60	-0.933869	-0.724576	-0.896273	-0.712228	-1.10874	-0.650116	-0.685657	-0.624539	-0.829948	-0.644065	-0.763052	-0.894936	-0.935202	-0.85828	-0.837192
246	Gsr	0.549312	0.808114	0.314005	1.5078	0.394421	0.996491	0.954074	1.16934	0.977418	1.44396	1.75604	0.85153	1.08833	1.74933	2.35182
247	Erlec1	-0.839787	-0.709839	-0.787484	-0.682528	-0.894006	-0.718369	-0.740315	-0.657008	-0.748325	-0.726759	-0.768378	-0.795138	-0.981401	-0.824415	-0.74379
248	Gm43150	0.449696	0.351255	0.409195	0.178752	0.0666636	0.544314	0.66864	0.633611	0.569303	0.57567	0.941195	0.236109	0.2167	0.443104	0.563836
249	Gm43151	1.064	0.896539	0.640371	0.668791	0.247496	1.20978	0.796174	1.01511	0.907455	1.09251	1.0051	0.6852	0.580135	0.660808	0.804013
250	Gm16023	0.095503	0.159668	0.246011	-0.281588	-0.114168	-0.283255	-0.339492	-0.153747	-0.0253786	-0.209922	-0.480786	0.468971	0.142781	-0.176142	-0.116663
251	Cdk11b	0.0899687	-0.105605	-0.0939541	-0.110817	-0.340208	-0.189407	-0.424515	-0.210567	-0.188625	-0.37531	-0.400899	0.0697786	-0.0666554	-0.190656	-0.370183
252	Msh2	-0.0483878	-0.179292	-0.0395596	-0.400385	-0.102866	-0.197939	-0.199811	-0.324206	-0.0253786	-0.0996639	-0.166566	0.00324655	-0.353091	-0.447062	-0.383526
253	4933425D22Rik	0.947779	0.424942	0.74916	0.371797	0.394421	1.00502	0.917636	0.771602	0.534322	0.610126	0.90924	0.51887	0.278299	0.404401	0.337003
254	Tex26	0.516107	0.60179	0.572378	0.327248	0.123174	0.638162	0.777955	0.584909	0.76753	0.589452	0.962498	0.252742	0.346058	0.510834	0.603866
255	Slc25a39	1.26877	0.955488	1.17072	0.705915	1.44551	0.868517	0.601836	0.373864	0.802512	1.47841	1.11694	0.668567	1.06985	1.09138	1.17762
256	Otop1	-0.535403	-0.547727	-0.637899	-0.526607	-0.905308	-0.41123	-0.503465	-0.592071	-0.445154	-0.575154	-0.491438	-0.595542	-0.707286	-0.577684	-0.810506
257	Gm44590	-0.668225	-0.724576	-0.705892	-0.808751	-1.06354	-0.658647	-0.764607	-0.76253	-0.759985	-0.747433	-0.784355	-0.86167	-0.830484	-0.916335	-0.770477
258	Rab13	0.355613	0.26283	0.395596	0.126778	0.2701	0.0665423	0.33462	0.0816485	-0.0836807	-0.0996639	-0.017444	0.219476	-0.0358559	0.118967	0.296974
259	Myl1	-0.867458	-0.842475	-0.773885	-0.897849	-1.00703	-0.761027	-0.92858	-0.892403	-1.00485	-0.616501	-0.789681	-0.894936	-1.04916	-0.930848	-0.903908
260	Pigu	0.00695482	-0.267716	-0.0803555	0.282699	0.145778	0.791732	0.164574	0.122234	-0.118662	0.134636	0.397966	0.18621	0.0103434	0.244752	-0.10332
261	Gm26549	0.00695482	0.0270317	0.232413	0.594542	0.0553616	0.0750739	0.134209	0.041063	-0.363531	-0.368419	-0.363619	-0.113185	0.152021	0.0367237	0.190229
262	Yipf2	0.748546	0.26283	1.10272	0.542568	0.869105	0.817327	0.419643	0.373864	0.534322	0.465411	0.509807	0.918062	0.684853	0.646294	0.777326
263	Gm17477	-0.878527	-0.650889	-0.651498	-0.764202	-0.837496	-0.556268	-0.782826	-0.697593	-0.934892	-0.816344	-0.85359	-0.728606	-0.741165	-0.548657	-0.650388
264	Fkbp15	0.881368	1.72183	1.71466	1.04003	0.959521	0.859985	1.08768	1.33168	0.895795	1.14074	0.87196	1.46695	1.61808	1.33811	1.35108
265	1700034I23Rik	-1.05009	-0.945637	-0.977865	-0.949822	-1.10874	-0.948723	-1.01968	-0.916755	-0.958213	-0.878365	-0.901522	-1.1278	-1.14156	-0.969551	-0.917251
266	Gm13827	0.466298	0.454416	0.667569	0.594542	0.530045	0.740542	0.152428	-0.0563422	0.0096027	-0.203031	-0.0440729	0.0365126	0.22594	0.0125345	-0.0632907
267	Gm12288	-0.684828	-0.459303	-0.909871	-0.8533	-0.679268	-0.522141	-0.600634	-0.681359	-0.375191	-0.141011	-0.427528	-0.711973	-0.556368	-0.432549	-0.450241
268	1700095J07Rik	1.89414	1.41235	2.12262	1.67857	1.55853	2.34449	2.25979	2.15151	1.29225	1.23722	1.08499	1.68318	1.68584	1.37681	1.29771
269	Cdc26	-0.496663	-0.53299	-0.202743	-0.259313	-0.340208	-0.274724	-0.13908	-0.307972	0.102886	-0.37531	-0.273081	-0.379313	0.0257431	-0.0890606	-0.303467
270	Mybl2	0.267065	0.189143	0.449991	-0.504333	-0.159376	-0.172344	-0.151226	-0.040108	-0.0486994	-0.161684	-0.150588	0.0864116	-0.0235361	-0.0116548	-0.410212
271	Gm45698	-0.563074	-0.252979	-0.420321	-0.60828	-0.543644	-0.505078	-0.643146	-0.502783	-0.655042	-0.864583	-0.763052	-0.728606	-0.559448	-0.524468	-0.5303
272	Naip2	-0.435786	-0.311929	-0.501913	-0.697378	-0.905308	-0.377103	-0.588488	0.00859458	0.161188	-0.182358	-0.246452	0.0864116	-0.306892	-0.200331	-0.396869
273	2500004C02Rik	1.03633	1.92816	1.67387	2.65122	0.993427	1.26097	1.90755	2.24891	1.30391	0.940901	1.40986	1.74971	2.12319	2.19441	1.24434
274	Rad51b	-0.264224	-0.164555	-0.257138	-0.237039	-0.509738	-0.317382	-0.448807	-0.413495	-0.550098	-0.526916	-0.597953	-0.745239	-0.42393	-0.51963	-0.583673
275	Gm20396	-0.347238	-0.503515	-0.393124	-0.615705	-0.362812	-0.0870273	-0.479172	-0.429729	-0.258587	0.120853	0.121026	-0.512377	-0.463969	-0.461576	-0.343496
276	Ndufs1	-0.336169	-0.341403	-0.501913	-0.548882	-0.758382	-0.522141	-0.45488	-0.5109	-0.34021	-0.499351	-0.454157	-0.512377	-0.571768	-0.732496	-0.717104
277	Cenpm	0.682134	0.380729	0.314005	0.535144	0.597857	0.126264	0.443936	0.625494	0.324434	0.920228	1.24476	0.951328	0.88813	0.704348	1.93818
278	Rps27-ps1	-0.457923	-0.547727	-0.705892	-0.675104	-0.780986	-0.658647	-0.764607	-0.559602	-0.480135	-0.692304	-0.779029	-0.379313	-0.547128	-0.548657	-0.543643
279	Vps26a	-0.491129	-0.370878	-0.379525	-0.00686896	-0.193282	-0.138217	-0.0419107	-0.113162	-0.305229	-0.395984	-0.390248	-0.0965515	-0.488609	-0.548657	-0.423555
280	1500009C09Rik	1.38499	0.439679	0.490787	1.09943	0.903011	0.970897	0.790101	0.86089	0.814172	1.05805	1.0051	0.834897	1.02981	0.99462	1.84478
281	Nacad	0.101037	-0.105605	0.273209	0.163902	0.0666636	-0.0784957	-0.199811	-0.218684	-0.305229	-0.327072	-0.193194	-0.0965515	-0.032776	0.0125345	-0.00991816
282	Dhrs9	-0.74017	-0.724576	-0.637899	0.134203	0.450931	0.501656	0.389278	1.06382	0.254472	0.10018	0.408618	0.0697786	0.25058	0.0754266	0.683925
283	Dcakd	1.25216	0.896539	0.694766	0.527719	1.4342	1.20125	1.00873	0.479386	1.14066	0.541214	0.291451	1.21746	0.986688	0.462455	0.657238
284	2310068J16Rik	-0.153539	-0.179292	-0.121151	-0.17764	-0.46453	-0.317382	-0.102642	-0.25927	-0.293568	-0.395984	-0.502089	-0.495744	-0.43009	-0.476089	-0.516957
285	Gm43982	1.46246	1.17655	2.24501	2.30968	1.90889	1.33776	2.05937	1.69695	1.71202	1.14764	1.1276	1.91604	1.93531	1.5026	1.43114
286	Xrcc1	0.693203	0.189143	0.449991	0.423771	0.552649	0.441935	0.371059	0.365747	0.231151	0.34137	0.435246	0.18621	0.333738	0.0947781	0.0167681
287	1700003G18Rik	-0.767841	-0.783526	-0.556307	-0.697378	-0.8601	-0.889002	-0.709949	-0.502783	-0.538437	-0.561372	-0.550021	-0.645441	-0.43317	-0.485765	-0.703761
288	N4bp3	2.2428	2.75345	2.74816	1.44097	1.9541	2.05442	1.53709	2.50866	2.52825	1.82986	2.6987	2.84749	3.0749	2.46533	2.55196
289	Gm19552	-0.668225	-0.459303	-0.651498	-0.682528	-0.57755	-0.564799	-0.643146	-0.592071	-0.550098	-0.540698	-0.411551	-0.495744	-0.750405	-0.558333	-0.810506
290	4933406D12Rik	0.289202	0.395467	-0.025961	-0.333561	0.190986	0.894112	-0.0419107	0.471269	0.382736	0.541214	0.824028	0.236109	0.355298	0.626943	0.777326
291	Rpl9-ps7	-0.590745	-0.356141	-0.678695	-0.771626	-0.475832	0.00682075	-0.794973	-0.486548	-0.503456	-0.0583169	0.051791	-0.662074	-0.374651	-0.243872	-0.436898
292	Focad	-0.513266	-0.0466553	-0.393124	-0.40781	-0.441926	-0.351508	-0.163372	-0.218684	-0.246927	-0.0376434	-0.00679249	-0.129818	-0.303812	-0.389008	-0.503614
293	Ahsa1	-0.363841	-0.120342	-0.161947	0.0228304	-0.170678	-0.317382	-0.157299	-0.251153	0.336095	-0.340854	0.1157	-0.0466525	-0.214493	-0.151953	0.11017
294	Gm20389	-0.972609	-0.636151	-0.977865	-1.09089	-1.07484	-0.948723	-1.00146	-0.90052	-0.923231	-0.616501	-0.550021	-0.911569	-0.876683	-0.727658	-0.770477
295	Gm48789	-0.114799	-0.105605	0.150821	-0.415235	0.530045	-0.368572	0.304255	-0.0969277	0.347755	0.534323	0.413943	1.00123	0.537015	0.607591	0.11017
296	Smcr8	0.19512	0.66074	-0.025961	0.535144	0.676971	0.424871	0.796174	0.625494	0.569303	0.465411	0.834679	0.468971	0.299859	0.307644	0.497121
297	Recql5os1	1.00866	0.572316	0.980337	0.163902	0.0892676	0.228644	0.443936	0.341396	0.849153	0.258676	0.307428	0.884796	0.573975	0.302806	0.11017
298	Recql5	0.731943	0.616528	0.368399	0.253	0.891709	0.595504	0.340693	0.227756	0.254472	0.127744	0.131678	0.618668	0.447697	0.0463995	0.350346
299	Alox12	-0.0760591	-0.0319179	-0.0939541	-0.199915	-0.0576583	-0.0102425	0.0734778	-0.218684	0.137867	0.403391	1.11162	-0.346047	0.167421	1.17362	1.37777
300	Gm28941	-0.828718	-0.695101	-0.773885	-0.756777	-1.05223	-0.761027	-0.728169	-0.827467	-0.771646	-0.699195	-0.720446	-0.745239	-0.950602	-0.882469	-0.95728
301	Gm16541	-0.673759	-0.577202	-0.597103	-0.593431	-0.679268	-0.624521	-0.45488	-0.519017	-0.573419	-0.678521	-0.672514	-0.878303	-0.842804	-0.834091	-0.650388
302	Ipo7	-0.053922	-0.0908675	0.0556307	0.00055587	0.688273	0.177454	0.146355	0.0491801	0.21949	0.238003	0.728164	0.535503	0.401497	0.844646	0.510464
303	Zfp143	-0.424717	-0.488777	-0.43392	-0.237039	-0.543644	-0.547736	-0.351638	-0.600188	-0.35187	-0.471786	-0.534044	-0.429212	-0.568688	-0.447062	-0.556986
304	Ecscr	4.76642	5.36197	5.46788	4.64107	3.94325	4.63097	4.63436	4.87885	5.30344	5.04803	4.80238	5.44224	5.30478	4.43918	4.46003
305	Gm43329	-0.463457	-0.444565	-0.325131	0.126778	-0.0576583	-0.129686	-0.230176	-0.316089	-0.153643	-0.568263	-0.368945	-0.229616	-0.488609	-0.495441	-0.116663
306	Gm45245	-0.452389	-0.297191	-0.325131	-0.645404	-0.74708	-0.547736	-0.430588	-0.194333	-0.258587	-0.361528	-0.454157	-0.312781	-0.550208	-0.65509	-0.597016
307	H3f3aos	0.184051	0.0712439	0.150821	0.490595	0.428327	0.305428	0.261743	0.35763	0.0562444	-0.451113	-0.278407	0.0198796	0.0288231	-0.272899	0.0167681
308	5330438D12Rik	-0.657156	-0.41509	-0.583505	-0.19249	-0.18198	-0.641584	-0.205884	-0.413495	-0.433493	-0.464895	-0.53937	-0.479111	-0.587167	-0.703469	-0.410212
309	Ceacam10	-0.203347	-0.238242	-0.148349	-0.39296	-0.543644	-0.564799	-0.430588	-0.437846	-0.561758	-0.0858815	-0.150588	-0.262882	-0.39005	-0.524468	-0.597016
310	Gm38125	-0.579677	-0.591939	-0.488314	-0.289012	-0.148074	-0.283255	-0.315199	-0.267387	-0.573419	-0.416657	-0.422203	-0.212983	-0.522488	-0.490603	-0.303467
311	Gm12694	-0.646088	-0.459303	-0.569906	-0.415235	-0.780986	-0.769559	-0.552049	-0.916755	-0.713344	-0.582045	-0.550021	-0.612175	-0.463969	-0.514792	-0.35684
312	Prox1os	-0.474526	-0.606677	-0.52911	-0.586006	-0.532342	-0.129686	-0.861776	-0.575837	-0.0720203	0.644581	0.680232	-0.562276	0.195141	1.043	1.1109
313	Ddb2	-0.031785	-0.105605	0.0284335	0.312399	0.552649	-0.0102425	-0.0236915	0.0572972	0.312774	0.113962	0.339383	0.0531456	0.0288231	0.00769659	0.00342497
314	Saxo2	-0.529868	-0.488777	-0.501913	-0.675104	-0.724476	-0.718369	-0.600634	-0.657008	-0.6084	-0.719868	-0.800332	-0.678707	-0.642607	-0.708307	-0.637045
315	Nsf	0.37775	0.483891	0.626773	0.802437	0.654367	0.0836056	0.462155	0.625494	0.825833	0.99603	0.973149	0.834897	0.580135	0.457617	0.470435
316	Arf2	0.311339	0.439679	0.626773	0.720764	0.563951	0.049479	0.49252	0.763485	0.919116	0.851316	1.03173	0.801631	0.564735	0.433428	1.32439
317	Gm44009	0.914573	0.896539	0.885147	0.208451	0.823897	1.11593	0.850832	0.584909	0.685907	0.417173	0.637626	0.818264	0.423057	0.433428	0.163543
318	Gm19457	-0.872992	-0.591939	-0.637899	-0.927548	-0.905308	-0.590394	-0.734242	-0.535251	-0.748325	-0.471786	-0.411551	-0.811771	-0.719605	-0.664766	-0.436898
319	Gm48141	-0.911732	-0.857213	-0.882674	-0.875574	-0.724476	-0.615989	-0.782826	-0.624539	-0.736665	-0.699195	-0.645885	-0.69534	-0.688806	-0.703469	-0.717104
320	Gm48142	-0.917266	-0.783526	-0.855477	-0.882999	-0.667966	-0.556268	-0.807119	-0.632656	-0.806627	-0.719868	-0.624582	-0.678707	-0.654926	-0.688955	-0.730447
321	Mrpl40	-0.225484	-0.0319179	-0.189144	0.201026	0.0779656	-0.0102425	-0.254469	-0.543368	-0.223606	-0.244378	-0.411551	-0.279515	-0.340771	-0.364819	-0.143349
322	Gm37139	0.128709	-0.0024431	0.0148349	0.0079807	0.10057	-0.197939	0.0248931	-0.121279	0.19617	-0.478678	-0.486112	-0.19635	-0.260692	-0.103574	-0.476928
323	Gm38147	-0.424717	-0.562464	-0.474716	-0.548882	-0.871402	-0.641584	-0.53383	-0.494666	-0.631721	-0.582045	-0.720446	-0.462478	-0.510169	-0.543819	-0.556986
324	Thap6	0.0290919	0.100719	0.246011	0.0079807	-0.0802623	0.151859	0.310328	-0.0319909	-0.188625	-0.0307523	0.0784198	-0.0466525	0.506216	0.118967	-0.223408
325	Lin54	0.958847	1.22076	1.11632	0.884111	0.710877	1.18419	0.802247	1.34792	1.23395	0.617017	0.525785	0.967961	0.644814	0.472131	0.643895
326	Ndufb11	-0.48006	-0.591939	-0.556307	-0.548882	-0.430624	-0.30885	-0.497392	-0.324206	-0.363531	-0.650957	-0.683165	-0.828404	-0.553288	-0.780874	-0.610359
327	Gm37320	-0.801047	-0.739313	-0.841878	-0.741927	-0.735778	-0.752496	-0.746388	-0.746296	-0.88825	-0.506242	-0.581976	-0.994734	-0.716525	-0.509954	-0.183379
328	Vars	1.28537	1.41235	0.789956	1.62659	1.24207	1.2695	1.44599	1.54273	1.33889	0.989139	0.754793	1.31725	1.29468	0.747889	1.39111
329	Fcf1	-0.0981961	-0.194029	-0.338729	-0.214764	-0.374114	-0.146749	-0.0844223	-0.040108	-0.165304	-0.0169699	0.137003	0.219476	0.108902	-0.11325	-0.250094
330	Aasdh	-0.302964	-0.0466553	-0.365927	-0.39296	-0.430624	-0.453888	-0.151226	-0.340441	-0.130322	-0.285725	-0.177217	-0.0300195	-0.276092	0.00769659	-0.410212
331	Gm18861	-1.08329	-1.00459	-1.03226	-1.17257	-1.10874	-1.01698	-1.00146	-0.965457	-0.993194	-0.78878	-0.848264	-0.994734	-1.1662	-1.08082	-0.970623
332	Stxbp1	1.26877	0.542841	1.41549	0.275275	1.30988	0.407808	0.911563	1.07193	1.04738	1.20966	1.39389	0.568769	1.09141	0.897863	1.04419
333	4930566F21Rik	-0.535403	-0.606677	-0.583505	-0.504333	-0.927912	-0.428293	-0.515611	-0.592071	-0.526777	-0.685412	-0.67784	-0.612175	-0.614887	-0.708307	-0.78382
334	Gm28867	-0.0428535	-0.547727	-0.297933	-0.333561	-0.487134	-0.300318	-0.485246	-0.389143	-0.701683	-0.258161	-0.16124	-0.495744	-0.40545	0.0367237	-0.170036
335	Gm11380	-0.596279	-0.562464	-0.665096	-0.816175	-0.792288	-0.650116	-0.345565	-0.738179	-0.538437	-0.409766	-0.53937	-0.495744	-0.858203	-0.742172	-0.74379
336	Arf4os	-0.031785	-0.238242	-0.202743	-0.103392	0.0214557	-0.291787	-0.145153	0.106	-0.246927	-0.43044	-0.464809	-0.379313	-0.217573	-0.393846	-0.250094
337	Pde12	-0.208881	-0.488777	-0.665096	-0.0959669	-0.475832	-0.547736	-0.175518	-0.39726	-0.200285	-0.306399	-0.406225	0.119678	-0.39005	-0.340629	-0.130006
338	Mast2	-0.552005	-0.311929	-0.243539	-0.630555	-0.215886	-0.129686	-0.442734	-0.45408	-0.223606	-0.175467	-0.246452	-0.279515	-0.587167	-0.505116	-0.450241
339	Dnmt3l-ps1	-0.264224	-0.326666	-0.379525	-0.400385	-0.114168	-0.146749	-0.0419107	-0.218684	-0.211945	-0.31329	-0.448831	-0.19635	-0.115935	-0.427711	-0.383526
340	Gm12527	0.123174	0.365992	0.300406	0.297549	0.394421	0.0580106	0.954074	0.763485	0.697568	0.75484	1.20748	0.119678	0.629414	1.14459	0.590523
341	Gm12990	-0.159073	-0.356141	-0.202743	0.349523	-0.0124503	-0.00171089	0.328547	0.041063	-0.0836807	-0.113446	0.00385905	0.435705	-0.226813	-0.263224	0.203572
342	Gtf2i	0.510572	0.365992	0.368399	0.342098	1.23077	0.655226	0.626128	0.690431	0.301113	2.38115	1.99037	0.918062	1.58112	2.26214	3.12572
343	Prss34	-0.0760591	-0.356141	-0.325131	-0.340986	-0.12547	-0.479483	-0.679584	-0.721944	-0.573419	0.27935	0.0145106	0.103045	-0.343851	-0.11325	-0.343496
344	Mpzl3	-0.148004	-0.252979	0.327603	0.00055587	-0.656664	-0.266192	0.146355	0.122234	0.19617	-0.0652081	0.0571167	0.0864116	0.155101	0.370536	0.176886
345	Gm18828	-0.214416	-0.547727	-0.501913	0.334673	-0.0689603	-0.385635	-0.0358377	-0.340441	0.044584	0.465411	0.0677683	-0.0799185	-0.217573	-0.301926	-0.250094
346	Cd320	0.37775	0.292305	0.368399	-0.103392	0.383119	0.1092	-0.230176	-0.307972	0.102886	-0.189249	-0.496763	-0.113185	-0.00813635	-0.176142	-0.343496
347	Orc1	-0.635019	-0.562464	-0.6243	-0.60828	-0.215886	-0.718369	-0.570269	-0.356675	-0.701683	-0.547589	-0.565998	-0.578909	-0.510169	-0.669604	-0.556986
348	Gm12138	-0.939403	-0.783526	-0.882674	-0.786476	-1.23307	-0.889002	-0.825338	-0.819349	-0.818288	-0.795671	-0.837613	-1.0779	-0.987561	-0.877632	-0.95728
349	Gm44981	2.75195	2.76819	2.63937	2.29483	3.07299	1.78993	2.02901	1.83494	2.66818	1.82986	1.79864	2.5481	1.51336	1.48324	1.00416
350	Gm10501	-0.0428535	-0.208767	-0.257138	0.186177	0.0214557	-0.121154	0.0309662	-0.153747	0.21949	-0.31329	-0.0973306	-0.179717	-0.297652	-0.413197	-0.156693
351	Wdr92	-0.767841	-0.695101	-0.542709	0.0525297	-0.261094	-0.505078	-0.181592	-0.470314	-0.736665	-0.582045	-0.667188	-0.778505	-0.43933	-0.461576	-0.31681
352	Scamp5	-0.280827	-0.429828	-0.461117	-0.281588	-0.261094	-0.41123	-0.485246	-0.421612	-0.445154	-0.347746	-0.523392	-0.628808	-0.602567	-0.577684	-0.583673
353	D9Wsu149	-0.352772	-0.547727	-0.515511	-0.340986	-0.385416	-0.402698	-0.643146	-0.559602	-0.491796	-0.382201	-0.592627	-0.562276	-0.645687	-0.727658	-0.690418
354	Gm17910	-0.734636	-0.827738	-0.896273	-0.741927	-1.05223	-0.897534	-0.9468	-0.932989	-1.01651	-0.733651	-0.731097	-0.811771	-0.984481	-0.901821	-0.95728
355	Gm12363	-0.939403	-0.813	-0.814681	-0.62313	-0.780986	-0.650116	-0.861776	-0.835584	-0.794967	-0.754324	-0.7524	-0.595542	-0.775045	-0.684117	-0.943937
356	Gm15613	-0.668225	-0.591939	-0.542709	-0.534032	-0.102866	-0.428293	-0.576342	-0.64889	-0.503456	-0.49246	-0.571324	-0.728606	-0.44549	-0.292251	-0.74379
357	Klhl8	0.106571	-0.503515	-0.0939541	-0.467208	-0.0802623	0.194517	0.0188201	-0.00763962	0.359415	0.99603	0.717512	-0.296148	0.512376	0.622105	0.523807
358	Gm2178	-0.21995	-0.0171805	0.082828	-0.340986	0.134476	-0.215002	0.103843	0.0897656	-0.153643	-0.292616	0.105049	-0.0300195	0.0380629	0.196373	0.75064
359	Slmap	-0.280827	0.174406	-0.338729	-0.17764	-0.0350543	-0.46242	0.0613316	0.268342	-0.153643	0.582561	0.515133	-0.279515	0.105822	0.239914	0.00342497
360	Ube2n-ps1	-0.928335	-0.709839	-0.869076	-0.779051	-0.837496	-0.795154	-0.764607	-0.770647	-0.853269	-0.623392	-0.720446	-0.69534	-0.892083	-0.771199	-0.930594
361	Ctnnal1	-0.44132	-0.282454	-0.406722	-0.348411	-0.295	-0.163812	-0.53383	-0.405377	-0.305229	-0.458004	-0.464809	-0.395946	-0.550208	-0.65509	-0.797163
362	Gm2719	-1.09436	-0.783526	-0.896273	-0.905273	-1.22176	-1.26439	-0.716023	-0.324206	-0.736665	-0.299507	-0.395574	-0.711973	-0.590247	-0.548657	-0.196722
363	Gm14335	0.0290919	0.174406	-0.325131	0.215876	0.304006	0.390745	-0.0236915	-0.14563	-0.107002	-0.209922	-0.219823	-0.246249	0.0935021	-0.127763	-0.196722
364	Trbv27	-0.828718	-0.47404	-0.515511	-0.682528	-0.8601	-1.11936	-0.351638	0.373864	-0.130322	0.155309	0.307428	-0.212983	-0.0758953	-0.127763	-0.0899769
365	Gm37000	-0.983678	-0.9309	-1.03226	-1.14287	-1.17656	-0.837812	-1.11077	-0.697593	-0.88825	-0.630283	-0.85359	-0.845037	-1.043	-0.887307	-0.797163
366	Cfap69	-1.02242	-0.945637	-0.977865	-0.979522	-1.07484	-0.889002	-1.01968	-0.932989	-0.958213	-0.871474	-0.949454	-0.961468	-1.12	-1.06631	-1.024
367	Rsc1a1	0.150846	0.307042	0.0420321	-0.0588428	-0.0576583	0.134795	0.340693	0.373864	0.184509	-0.161684	-0.251778	0.335907	0.124302	-0.127763	-0.130006
368	Gm15791	-0.385978	-0.53299	-0.82828	-0.467208	-0.441926	-0.539204	-0.460953	-0.713827	-0.200285	-0.416657	-0.219823	-0.379313	-0.316132	-0.074547	-0.690418
369	Ap4s1	-0.424717	-0.503515	-0.284335	-0.199915	-0.328906	-0.394167	-0.303053	-0.5109	-0.631721	-0.506242	-0.512741	-0.545643	-0.470129	-0.500279	-0.303467
370	Dync2h1	-1.00581	-0.87195	-0.882674	-0.868149	-1.31218	-1.06817	-0.831411	-0.730061	-0.88825	-0.919712	-0.848264	-0.994734	-0.999881	-0.935686	-0.930594
371	1700065D16Rik	-1.04455	-0.901425	-0.909871	-0.875574	-1.27827	-0.957255	-0.86785	-0.884286	-0.923231	-0.892147	-0.949454	-1.11117	-1.04608	-1.0905	-0.95728
372	E330021D16Rik	1.0972	1.05865	0.925943	0.342098	0.428327	0.41634	0.559324	0.80407	1.05904	1.30613	0.967823	0.818264	0.666373	0.849484	1.47117
373	Gm16853	1.99375	1.5892	2.39459	0.876686	0.823897	0.970897	1.4217	1.55084	0.662587	0.865098	0.999778	1.30062	2.00615	1.45422	0.723954
374	4930448D08Rik	-0.878527	-0.768788	-0.855477	-0.882999	-1.01833	-0.778091	-0.758534	-0.924872	-0.783306	-0.616501	-0.768378	-0.678707	-1.00604	-0.955037	-0.863878
4. cluster4 (n = 381 )
sample number	gene_name	0wwek-1	0week-2	0week-3	2weeks-1	2weeks-2	2weeks-3	4weeks-1	4weeks-2	4weeks-3	7weeks-1	7weeks-2	7weeks-3	10weeks-1	10weeks-2	10weeks-3
1	1110002J07Rik	2.01528	2.5783	3.15406	1.76104	2.34609	2.88017	1.81677	2.2781	1.57894	2.013	2.39976	2.50466	2.17462	1.82288	2.6842
2	1110059G10Rik	-0.63983	-0.755267	-0.509936	-0.699317	-0.376385	0.152605	-0.535762	-0.606988	-0.790619	-0.467448	-0.332274	-0.673473	-0.675331	-0.512787	-0.657177
3	1500026H17Rik	-0.257314	-0.240828	-0.303249	-0.0409105	-0.286386	-0.531919	-0.375508	-0.83982	-0.62589	-0.459342	-0.423342	-0.367883	-0.287922	-0.305304	0.109697
4	1600023N17Rik	-1.02985	-0.919888	-1.07363	-1.01119	-1.10763	-1.21644	-0.830629	-0.951174	-0.930005	-1.09161	-0.860468	-1.30502	-0.897804	-0.856615	-0.985837
5	1700003I16Rik	-0.744834	-0.570069	-0.791781	-0.713178	-0.837631	-0.626699	-0.644734	-0.758835	-0.676576	-0.580932	-0.757258	-0.612355	-0.686838	-0.631348	-0.958449
6	1700016D08Rik	-0.504824	-0.508336	-0.472356	-0.560705	-0.623883	-0.742542	-0.516531	-0.414649	-0.309104	-0.621462	-0.599407	-0.286393	-0.452858	-0.583924	-0.657177
7	1700034P13Rik	-0.669831	-0.549491	-0.641464	-0.61615	-0.556383	-0.795197	-0.439609	-0.596865	-0.942676	-0.726841	-0.751186	-0.693845	-0.575602	-0.572067	-0.383293
8	1700037C18Rik	-0.512325	-0.487759	-0.472356	-0.477538	-0.578883	-0.658293	-0.49089	-0.38428	-0.296432	-0.572826	-0.587264	-0.388256	-0.414501	-0.619492	-0.657177
9	1700086P04Rik	1.61776	1.94039	1.66967	1.58778	1.65985	1.70068	1.92574	1.90354	0.793313	1.0727	0.827323	1.60826	1.08911	0.945521	1.753
10	2310043L19Rik	0.252707	-0.0144745	-0.0965623	0.444231	0.591108	0.510663	0.271919	0.121876	0.299126	0.148611	0.25056	-0.204903	0.00742985	0.0740932	-0.629789
11	2700049A03Rik	-0.384819	-0.30256	-0.434777	-0.62308	-0.466384	-0.310765	-0.657555	-0.687973	-0.562533	-0.580932	-0.641905	-0.734591	-0.479708	-0.655061	-0.794119
12	2900060B14Rik	0.0802002	-0.426026	-0.0214035	-0.144869	0.0398619	0.099949	-0.388328	-0.151448	-0.511847	-0.329645	-0.623691	0.222922	-0.0194203	-0.145246	-0.191575
13	4930431F10Rik	-0.654831	-0.611224	-0.679043	-0.650802	-0.668883	-0.279172	-0.266535	-0.505757	-0.182389	-0.321539	-0.180494	-0.958689	-0.590945	-0.542427	-0.520235
14	4930500F10Rik	1.91028	1.87866	1.76362	1.73332	1.18735	1.74281	1.2719	1.08357	0.983384	0.691714	0.86375	1.34342	1.55323	1.12336	1.91733
15	4930503B20Rik	0.0952008	0.253034	0.279232	-0.214175	-0.567633	-0.0158934	-0.298586	-0.100833	-0.0936889	0.0999743	0.0623532	-0.123412	-0.130657	-0.198598	0.383581
16	4931440P22Rik	-0.594828	-0.590646	-0.472356	-0.539913	-0.545133	-0.753073	-0.176793	-0.232433	-0.613218	-0.734947	-0.66619	-0.917944	-0.893968	-0.566139	-0.547623
17	5430437J10Rik	-0.549826	-0.0967848	-0.26567	-0.498329	-0.320135	-0.321296	-0.221664	0.273723	-0.271089	-0.0378281	-0.0347858	-0.429001	-0.330115	-0.263807	-0.355905
18	5830437K03Rik	-0.287315	-0.528914	-0.547515	-0.435954	-0.297635	-0.531919	-0.599863	-0.718343	-0.689247	-0.0864643	-0.253349	-0.551237	-0.48738	-0.678773	-0.328517
19	6030458C11Rik	-0.17481	-0.364293	-0.152931	-0.38744	-0.443884	-0.0158934	-0.740887	-0.38428	-0.347118	-0.52419	-0.569051	-0.204903	-0.272579	-0.607636	-0.383293
20	9530068E07Rik	0.110201	-0.0144745	0.222863	-0.124078	0.118611	0.278978	0.0411529	0.0206448	-0.321775	-0.394493	-0.386915	0.732238	0.379496	-0.0563245	0.520523
21	9530077C05Rik	-0.864839	-0.775845	-0.754202	-0.789414	-0.623883	-0.753073	-0.606273	-0.779081	-0.676576	-0.832219	-0.757258	-1.16242	-0.986025	-0.844759	-0.629789
22	A430018G15Rik	0.432715	0.788051	0.335601	0.340272	0.624857	0.405352	0.406532	0.587539	0.704612	0.359367	-0.15621	0.467394	0.229902	0.00295626	-0.054633
23	A730071L15Rik	0.31271	-0.281983	-0.0965623	-0.179522	0.377359	-0.0790802	0.0475631	0.040891	-0.119032	-0.321539	-0.144067	0.121059	0.00359411	-0.157102	-0.054633
24	Acot1	-0.339817	-0.261405	-0.359618	-0.352787	-0.432634	-0.0369557	-0.542172	-0.364034	-0.587876	-0.297221	-0.575122	-0.347511	-0.69451	-0.572067	-0.301128
25	Adam10	0.357712	0.0266806	-0.152931	0.520467	0.163611	0.0367622	0.239868	0.486308	0.324469	0.116186	0.317343	0.528512	0.218395	0.382353	0.73963
26	Agfg1	0.860233	0.890938	0.880502	2.2046	0.422359	1.79546	1.63728	1.59985	1.54093	1.62391	1.60444	1.07857	1.36912	1.236	1.53389
27	AI662270	-0.87984	-0.98162	-0.923309	-0.879512	-1.02888	-1.1006	-0.8755	-0.647481	-0.701919	-0.840325	-0.927251	-0.856826	-0.928489	-1.01667	-0.657177
28	Anapc13	0.575221	0.520542	0.485919	0.187799	0.208611	0.531725	0.547556	0.55717	0.413169	0.0918683	-0.162281	0.324785	0.164695	0.234151	-0.301128
29	Anapc16	0.837732	0.829206	0.204073	0.659079	0.377359	0.47907	0.246278	0.567293	0.425841	0.529594	0.790896	0.141432	0.958692	0.666901	0.986125
30	Ank3	-0.707333	-0.426026	-0.848151	-0.657733	-0.410135	-0.54245	-0.574223	-0.930928	-0.499175	0.010808	0.153421	-0.327138	-0.207371	0.447562	0.000143771
31	Ap5m1	-0.729834	-0.508336	-0.603884	-0.630011	-0.646383	-0.626699	-0.85627	-0.475388	-1.0187	-0.68631	-0.672261	-0.754963	-0.648481	-0.530571	-0.6024
32	Appl1	0.282709	-0.0967848	-0.0777726	-0.290412	0.0398619	2.57477	-0.0229487	0.243353	-0.271089	0.756563	0.687686	0.385903	0.985542	0.838816	0.684853
33	Arg1	-0.64733	-0.384871	-0.340828	-0.262689	-0.421384	-0.531919	-0.144742	-0.323541	0.172412	-0.0297221	0.262702	-0.510492	-0.379979	-0.0088999	-0.246351
34	Arid4a	0.0651996	0.355922	0.542288	0.0491872	0.377359	-0.00536231	0.182176	0.0206448	-0.182389	-0.402599	-0.569051	-0.103039	0.344975	-0.121533	0.520523
35	Arl14epl	-0.512325	-0.343716	-0.340828	-0.477538	-0.218886	-0.279172	-0.503711	-0.768958	-0.549861	-0.68631	-0.7694	-0.591982	-0.771224	-0.619492	-0.575012
36	Ascc3	-0.737334	-0.570069	-0.848151	-0.893373	-1.02888	-0.984758	-0.792168	-0.768958	-1.0187	-0.272903	0.323414	-0.816081	-0.387651	-0.0088999	-0.191575
37	Ascl3	0.260208	0.294189	0.37318	0.568981	0.118611	0.331634	0.515505	0.162368	0.527212	0.432322	0.274845	0.141432	0.298946	0.180799	-0.328517
38	Atp6v0c	0.890234	0.294189	0.711395	0.589773	0.613607	0.321103	0.355251	0.567293	0.920027	0.189141	0.135207	0.426649	-0.0117488	-0.0266841	0.219251
39	AU020206	3.78536	5.418	4.3566	4.05507	2.50359	2.90123	4.66929	6.21599	5.07626	4.16109	3.00081	4.31782	3.02999	2.55203	3.20458
40	B230307C23Rik	-0.759835	-0.570069	-0.340828	-0.574566	-0.623883	-0.416076	-0.401148	-0.556373	-0.663904	-0.467448	-0.544766	-0.795708	-0.675331	-0.536499	-0.547623
41	Bach1	0.762729	0.726318	0.993241	1.0264	0.647357	1.22678	0.656528	1.02283	0.67927	0.156717	0.414482	0.0803141	0.264424	0.0681651	1.0409
42	Bbs10	-1.02235	-1.04335	-0.998468	-1.05971	-0.916381	-0.753073	-0.804988	-1.18401	-0.930005	-0.848431	-0.902966	-0.877199	-1.02438	-0.880328	-1.04061
43	Bcl2l15	-0.602328	-0.364293	-0.679043	-0.26962	-0.691382	-0.774135	-0.07423	-0.424772	-0.169718	-0.175631	-0.247278	-0.734591	-0.533409	-0.246023	-0.164186
44	Bcl7b	0.56022	0.561697	0.617446	0.0769095	0.377359	0.363227	0.137305	0.10163	0.299126	-0.0540402	-0.162281	0.915591	0.337303	0.216367	0.328804
45	Becn1	-0.437321	-0.446603	-0.134142	-0.602288	-0.387635	-0.17386	-0.413968	-0.424772	-0.258418	-0.678204	-0.745115	-0.490119	-0.640809	-0.483146	-0.10941
46	Bivm	-0.842338	-1.0022	-0.716623	-0.955748	-1.19763	-0.974227	-0.86268	-0.920805	-1.0187	-0.783583	-0.775471	-0.714218	-0.901639	-0.951465	-0.931061
47	C030032O16Rik	-1.00735	-0.919888	-1.11121	-0.685455	-0.99513	-0.995289	-0.772937	-0.890436	-0.968019	-0.880855	-0.884753	-0.754963	-0.989861	-1.03446	-1.20494
48	C430002N11Rik	1.44526	1.7552	1.72604	1.07491	1.95235	1.07934	0.662938	1.65047	1.36353	1.16997	1.00339	1.77124	1.15431	0.536483	0.712241
49	Caap1	-0.767335	-0.878732	-0.716623	-0.796345	-0.871381	-0.468732	-0.760117	-0.779081	-0.663904	-0.767371	-0.581193	-0.877199	-0.978354	-0.945537	-0.76673
50	Calcb	-0.834838	-0.775845	-0.86694	-0.872581	-0.860131	-0.795197	-0.728066	-0.768958	-0.841305	-0.499872	-0.459769	-0.877199	-0.813417	-0.607636	-0.903672
51	Capn3	-0.759835	-0.817	-0.622674	-0.73397	-0.488884	-0.689886	-0.85627	-0.829697	-0.638561	-0.435024	-0.775471	-0.490119	-0.790403	-0.577996	-0.410682
52	Casp3	-0.16731	-0.22025	-0.00261379	-0.331995	0.107361	0.531725	-0.00371823	0.000398548	-0.0303317	-0.370175	-0.386915	-0.26602	-0.192028	-0.157102	-0.246351
53	Ccdc157	0.597722	-0.0144745	0.279232	-0.179522	0.546108	0.458008	0.00269193	0.0510141	0.0837114	-0.264797	-0.380844	0.0395689	0.233738	0.0622371	-0.0820213
54	Ccdc170	0.0726999	-0.158517	-0.378408	-0.276551	-0.0276376	-0.363421	-0.0165386	-0.0299708	-0.068346	0.156717	0.560191	-0.26602	0.00359411	0.459418	0.465746
55	Ccdc62	0.027698	0.0884133	0.147704	-0.158731	0.152361	-0.289703	-0.170382	-0.0603401	0.0583685	-0.313433	-0.326203	0.243295	0.149352	-0.222311	-0.0820213
56	Ccdc80	-0.452322	-0.508336	-0.26567	0.270966	0.29861	-0.35289	0.201407	-0.0198477	0.235769	0.0189141	0.438767	-0.00117637	-0.364636	-0.31716	-0.547623
57	Cdc42ep2	3.86036	2.90754	3.28558	2.31549	3.89858	4.61781	2.29753	1.99465	2.74472	2.84792	2.27834	1.66938	2.60039	1.90587	3.50585
58	Cks1brt	-0.527325	-0.858155	-0.735412	-0.588427	-0.623883	-0.405545	-0.631914	-0.768958	-0.372461	-0.864643	-0.763329	-0.836454	-0.886296	-0.619492	-0.43807
59	Cog8	0.537719	0.417654	-0.0401932	0.679871	0.366109	0.131542	-0.0421792	0.283846	0.413169	-0.00540402	-0.15621	0.263668	0.199217	0.151158	0.767018
60	Cpsf7	-0.0473051	0.00610306	0.072545	0.0422566	-0.218886	-0.00536231	-0.0293589	-0.303295	-0.359789	-0.321539	-0.374773	-0.18453	0.176202	-0.234167	0.383581
61	Cwf19l1	0.0952008	-0.117362	0.316811	0.0491872	0.25361	0.131542	-0.0998706	-0.00972457	-0.182389	-0.0864643	-0.168352	0.0395689	-0.157507	-0.269735	-0.328517
62	D830050J10Rik	0.492717	0.870361	0.673816	1.26897	0.602357	0.584381	0.944986	0.617909	0.0963828	0.0999743	0.420553	0.447021	0.928006	0.613548	1.31479
63	Ddx28	0.0726999	0.191301	-0.115352	0.846205	0.354859	0.20526	0.278329	-0.323541	-0.0556746	0.294519	0.0198549	0.304413	0.141681	0.554268	1.0409
64	Dhx57	-0.624829	-0.878732	-0.509936	-0.713178	-0.567633	-0.489794	-0.830629	-0.819574	-0.866647	-0.60525	-0.7694	-0.490119	-0.986025	-1.05817	-0.985837
65	Edf1	2.26279	2.26964	2.66552	2.41945	2.50359	1.83759	2.56676	1.83268	2.13649	2.57231	2.39369	2.21944	3.00314	2.16078	2.41032
66	Ergic2	-0.579827	-0.446603	-0.566305	-0.526052	-0.567633	-0.552981	-0.272945	-0.657604	-0.638561	-0.613356	-0.593335	-0.530864	-0.72136	-0.536499	-0.6024
67	Erich2	-0.774836	-0.755267	-0.791781	-0.747831	-0.567633	-0.458201	-0.894731	-0.576619	-0.815962	-0.151313	-0.441556	-0.958689	-0.426008	-0.406081	-0.410682
68	Exosc1	-0.0848067	-0.508336	-0.115352	-0.283481	-0.00513775	0.142074	-0.253714	-0.272926	-0.435818	-0.661992	-0.526552	-0.143785	-0.195864	0.0385247	-0.328517
69	Fam192a	-0.40732	-0.528914	-0.829361	-0.519121	-0.263886	-0.489794	-0.510121	-0.475388	-0.321775	-0.629568	-0.690474	-0.836454	-0.556423	-0.566139	-0.547623
70	Fcer1g	2.06778	1.79635	2.3461	2.07292	3.20109	3.7016	1.89369	2.00478	1.68031	1.30777	1.09446	1.91385	1.59542	1.56204	0.465746
71	Fdxacb1	-0.279815	-0.240828	-0.0214035	-0.429024	-0.241386	0.0157	-0.548582	-0.131202	-0.321775	-0.532296	-0.453698	-0.347511	-0.475873	-0.62542	-0.821507
72	Gbp11	-0.459822	-0.240828	-0.284459	-0.165661	-0.365135	-0.110674	-0.208843	-0.323541	-0.207732	-0.110782	-0.0165723	-0.530864	-0.525737	-0.453506	-0.328517
73	Glipr1	-0.902341	-0.775845	-0.942099	-0.498329	-1.01763	-0.847853	-0.580633	-0.819574	-0.511847	-0.775477	-0.61762	-0.917944	-0.878625	-0.886256	-0.657177
74	Gm10250	0.117702	0.499965	0.37318	1.09571	0.197361	0.0157	0.393712	0.2636	0.147069	0.148611	0.481265	-0.18453	0.644162	0.530555	1.5065
75	Gm10373	-0.87234	-0.734689	-0.697833	-0.817137	-0.545133	-0.900509	-0.88191	-0.627235	-0.777947	-0.937597	-0.927251	-0.856826	-0.824925	-0.702485	-0.739342
76	Gm11198	-0.549826	-0.672957	-0.697833	-0.775553	-0.556383	-0.595106	-0.965242	-0.961297	-0.815962	-0.799795	-0.933322	-0.877199	-0.813417	-0.791406	-0.821507
77	Gm11199	-0.347318	-0.590646	-0.585095	-0.380509	-0.432634	-0.384483	-0.426789	-0.606988	-0.562533	-0.726841	-0.787613	-0.693845	-0.713688	-0.465362	-0.711954
78	Gm11271	-1.00735	-1.14624	-1.09242	-1.01812	-0.837631	-1.01635	-0.913961	-1.00179	-0.942676	-1.05108	-0.866539	-0.877199	-0.997533	-0.868471	-1.15017
79	Gm11363	-0.827338	-0.755267	-0.791781	-0.879512	-0.848881	-0.563512	-1.04857	-0.920805	-0.815962	-0.824113	-0.757258	-0.877199	-0.936161	-0.660989	-0.958449
80	Gm11427	-0.87984	-0.940465	-0.998468	-0.844859	-0.916381	-1.03741	-0.747297	-0.596865	-0.689247	-0.832219	-0.915108	-1.01981	-0.920818	-0.998889	-0.711954
81	Gm11805	0.0576993	0.108991	-0.340828	0.645218	0.26486	0.415883	0.118075	0.10163	-0.0556746	-0.175631	-0.307989	0.222922	0.157024	-0.370513	0.821795
82	Gm11895	-0.992345	-0.98162	-1.13	-1.19832	-1.53513	-1.13219	-0.946012	-0.991667	-0.866647	-0.945703	-0.963678	-1.1013	-1.1126	-0.945537	-1.01323
83	Gm12063	-0.804837	-0.714112	-0.641464	-0.602288	-0.477634	-0.658293	-0.785758	-0.910682	-0.689247	-0.880855	-0.87261	-0.795708	-0.963011	-0.726198	-0.76673
84	Gm12401	-0.767335	-0.89931	-0.641464	-0.706247	-0.646383	-0.395014	-0.740887	-0.687973	-0.853976	-0.816007	-0.848325	-0.856826	-0.80191	-0.809191	-0.958449
85	Gm12645	-0.467323	-0.281983	-0.791781	-0.720108	-0.612633	-0.679355	-0.48448	-0.606988	-0.486504	-0.01351	-0.0287147	-0.388256	-0.272579	0.168942	-0.164186
86	Gm12774	-0.617329	-0.364293	-0.340828	-0.470607	-0.252636	-0.426608	-0.561402	-0.606988	-0.89199	-0.68631	-0.672261	-0.388256	-0.445187	-0.566139	-0.547623
87	Gm12906	-0.354818	-0.364293	-0.378408	-0.456746	-0.781382	-0.710948	-0.561402	-0.596865	-0.638561	-0.337751	-0.253349	-0.490119	-0.46053	-0.613564	-0.164186
88	Gm13252	1.09274	0.685163	0.918082	1.82342	1.2436	0.731817	1.09242	1.32653	1.04674	0.886259	0.256631	1.56752	0.774577	0.619477	2.05427
89	Gm13321	-0.902341	-1.10509	-0.942099	-0.948818	-0.98388	-1.13219	-0.984473	-0.951174	-0.879319	-0.694416	-0.824041	-0.836454	-1.13178	-1.12338	-0.958449
90	Gm13357	-0.15981	-0.281983	-0.397198	-0.207245	-0.432634	-0.0264246	-0.510121	-0.171694	-0.435818	-0.435024	-0.629763	-0.429001	-0.180521	-0.299376	-0.684565
91	Gm13442	0.80023	0.397077	0.467129	-0.00625754	0.23111	0.163136	-0.0678198	-0.212187	-0.157046	0.610654	0.341628	0.345158	0.414018	0.613548	0.328804
92	Gm13642	-1.13485	-0.878732	-1.18637	-0.934957	-0.905131	-1.29016	-1.01011	-0.930928	-0.955348	-0.670098	-0.842254	-0.877199	-0.878625	-0.785478	-0.739342
93	Gm13684	-0.219812	0.00610306	-0.209301	-0.415162	0.174861	-0.395014	-0.151152	-0.485511	-0.0176602	-0.329645	-0.216922	-0.286393	0.210724	-0.0444684	0.137086
94	Gm14040	-0.744834	-0.919888	-0.772992	-0.567635	-1.01763	-0.858384	-0.817809	-0.779081	-0.968019	-0.64578	-0.46584	-0.714218	-0.932325	-0.761766	-0.958449
95	Gm14098	0.0126974	-0.446603	-0.415987	-0.26962	-0.432634	-0.489794	-0.324226	-0.313418	-0.00498876	0.643078	0.833394	-0.021549	0.517583	1.08187	0.90396
96	Gm14208	0.725227	0.232456	0.260442	0.395717	1.05235	0.310572	0.598837	0.587539	0.717284	0.286413	-0.071213	0.630375	0.0956517	0.103734	1.20523
97	Gm14304	-0.489824	-0.652379	0.0537553	-0.304273	-0.173886	-0.289703	-0.253714	-0.38428	-0.068346	-0.102676	0.0137837	-0.204903	0.160859	-0.0978211	-0.547623
98	Gm14547	-0.272315	-0.158517	-0.303249	-0.470607	0.534858	0.152605	-0.279355	-0.445019	0.197754	-0.297221	-0.435484	-0.123412	-0.40683	-0.31716	-0.328517
99	Gm15500	-0.789836	-0.858155	-0.942099	-0.844859	-0.860131	-0.784666	-0.721656	-0.829697	-0.80329	-0.491766	-0.435484	-0.958689	-0.840268	-0.607636	-0.958449
100	Gm15538	-0.534825	-0.528914	-0.472356	-0.519121	-0.545133	-0.521388	-0.599863	-0.576619	-0.499175	-0.491766	-0.745115	-0.347511	-0.43368	-0.548355	-0.355905
101	Gm15539	-0.63233	-0.570069	-0.547515	-0.574566	-0.635133	-0.605637	-0.644734	-0.495634	-0.689247	-0.475554	-0.799756	-0.734591	-0.537244	-0.655061	-0.301128
102	Gm15560	-0.272315	-0.0762072	-0.134142	0.00760364	-0.410135	-0.226516	0.425763	0.040891	0.451183	0.326943	0.00164129	0.0191962	0.387168	0.435706	-0.328517
103	Gm15716	-0.39982	-0.0556296	-0.453567	-0.713178	0.118611	-0.194923	-0.170382	0.0105217	0.109054	0.391791	0.414482	0.0191962	0.210724	0.785463	0.0823089
104	Gm15823	-0.00230325	-0.0762072	-0.26567	0.000673049	-0.0726372	0.268447	-0.420379	0.172492	-0.220403	-0.435024	-0.399057	-0.367883	-0.0999707	-0.234167	-0.492847
105	Gm15831	0.642724	0.973249	0.617446	0.333341	0.692357	0.489601	0.797552	1.26579	1.09743	2.32103	3.05545	1.77124	2.09407	2.46904	1.80778
106	Gm15886	-0.302316	-0.323138	-0.547515	-0.193383	-0.207636	-0.226516	-0.0806402	-0.161571	-0.195061	-0.661992	-0.36263	-0.18453	-0.0807921	-0.31716	-0.0820213
107	Gm15999	-0.677331	-0.775845	-0.547515	-0.657733	-1.04013	-0.689886	-0.824219	-0.606988	-0.549861	-0.653886	-0.678332	-0.877199	-0.456694	-0.684701	-0.657177
108	Gm16017	-0.707333	-0.734689	-0.998468	-0.643872	-0.781382	-0.437139	-0.85627	-0.779081	-0.701919	-0.799795	-0.708688	-0.734591	-0.916982	-0.708413	-0.876284
109	Gm16038	1.57276	1.54942	0.936871	1.78183	0.996104	0.415883	2.57958	2.26798	2.9728	1.57527	0.578404	2.68801	0.874306	0.660973	1.36956
110	Gm16125	-0.744834	-0.817	-0.791781	-1.01812	-1.01763	-0.837322	-1.02293	-0.880312	-1.06939	-0.913279	-0.72083	-0.530864	-0.786567	-0.832903	-0.848895
111	Gm16166	-0.849839	-0.940465	-0.88573	-0.879512	-0.511384	-0.932102	-1.04216	-1.05241	-1.1074	-0.64578	-0.496196	-0.734591	-0.537244	-0.518715	-0.739342
112	Gm16305	-0.482323	-0.281983	-0.26567	-0.50526	-0.230136	-0.605637	-0.247304	-0.38428	-0.499175	-0.362069	-0.441556	-0.673473	-0.502723	-0.3468	-0.301128
113	Gm16326	-0.242313	-0.0967848	-0.152931	-0.477538	-0.263886	-0.205454	-0.317816	-0.0299708	-0.0303317	-0.126994	-0.25942	0.222922	0.479225	0.109662	-0.657177
114	Gm17137	-0.0998073	-0.199673	-0.284459	-0.0201187	-0.286386	0.0157	-0.46525	-0.556373	-0.62589	-0.394493	0.0502108	-0.306766	-0.149835	-0.109677	-0.0820213
115	Gm17169	-0.722333	-0.549491	-0.679043	-0.837928	-1.00638	-0.963695	-0.728066	-0.748712	-1.0187	-0.305327	-0.532623	-0.632727	-0.847939	-0.726198	-0.355905
116	Gm17622	-0.707333	-0.837577	-0.547515	-0.657733	-0.612633	-0.784666	-0.587043	-0.566496	-0.473832	-0.767371	-0.629763	-0.632727	-0.575602	-0.489074	-0.739342
117	Gm17764	0.620223	0.808628	0.39197	1.37986	0.546108	1.45847	0.977036	0.698894	1.12277	0.926789	1.13695	0.548884	0.759234	0.880312	1.39695
118	Gm17812	1.60276	1.13787	1.46298	0.596704	0.534858	0.76341	0.996267	0.739386	0.882013	0.562018	0.645187	0.915591	0.820606	0.60762	0.767018
119	Gm18553	-0.122308	-0.343716	-0.378408	-0.359718	-0.297635	-0.0896114	-0.631914	-0.566496	-0.53719	-0.378281	-0.0772842	0.182177	-0.165178	0.0740932	-0.575012
120	Gm18996	0.102701	-0.0967848	-0.322039	-0.179522	-0.533884	0.11048	-0.221664	-0.0198477	-0.195061	0.310731	0.894106	-0.26602	0.310453	0.696542	0.356192
121	Gm20691	-0.774836	-0.878732	-0.998468	-0.7409	-0.97263	-0.595106	-0.913961	-0.83982	-0.993362	-0.856537	-0.836183	-1.01981	-0.993697	-0.921824	-0.931061
122	Gm21985	0.710227	0.685163	0.993241	0.659079	0.804856	0.447476	1.16293	0.769755	0.831327	0.432322	0.35377	0.630375	0.601969	0.554268	0.958736
123	Gm22087	0.440215	0.726318	0.579867	1.49768	0.456109	0.889784	1.81036	1.02283	1.27483	1.01596	1.19767	0.650747	0.578954	0.720254	-0.164186
124	Gm22208	-0.497324	-0.672957	-0.453567	-0.526052	-0.477634	-0.574043	-0.753707	-0.768958	-0.524518	-0.532296	-0.660118	-0.591982	-0.706017	-0.412009	-0.383293
125	Gm22299	-1.01485	-0.858155	-0.566305	-0.643872	-0.443884	-0.616168	-0.47807	-0.637358	-0.562533	-0.68631	-0.775471	-0.775336	-0.824925	-0.643204	-0.931061
126	Gm22300	-0.332317	-0.0762072	-0.415987	0.54819	-0.0726372	-0.142267	0.201407	0.0712604	0.299126	-0.110782	-0.289776	0.263668	0.199217	-0.311232	-0.383293
127	Gm22396	0.837732	0.932094	0.786554	2.19767	0.433609	1.84812	1.63728	1.59985	1.54093	1.63201	1.62872	1.09894	1.36144	1.21821	1.53389
128	Gm22558	-0.422321	-0.158517	-0.152931	0.000673049	0.0398619	-0.289703	-0.311406	-0.657604	-0.283761	-0.613356	-0.708688	-0.429001	-0.0309275	0.0207405	0.356192
129	Gm22710	0.0802002	-0.426026	-0.0214035	-0.144869	0.0398619	0.11048	-0.388328	-0.151448	-0.511847	-0.329645	-0.611549	0.222922	-0.0194203	-0.145246	-0.191575
130	Gm22711	0.462716	0.273611	0.354391	0.160077	0.433609	0.0894179	0.143715	0.223107	-0.00498876	-0.240479	-0.350488	-0.143785	-0.218879	-0.0978211	0.602688
131	Gm22739	0.327711	0.0472582	0.166494	-0.214175	0.129861	-0.17386	0.137305	0.152245	0.147069	0.391791	0.60876	0.20255	0.0457872	0.441634	0.328804
132	Gm23092	-1.13485	-0.796422	-0.88573	-1.21218	-0.95013	-0.521388	-0.939602	-0.758835	-0.942676	-0.661992	-0.526552	-0.856826	-0.491216	-0.435722	-0.794119
133	Gm23113	-0.0698061	-0.0762072	-0.0965623	-0.255759	-0.297635	-0.54245	-0.317816	-0.262802	-0.0176602	-0.52419	-0.484054	-0.347511	-0.268743	-0.109677	-0.410682
134	Gm23409	-0.594828	-0.528914	-0.697833	-0.893373	-0.365135	-0.321296	-0.48448	-0.505757	-0.638561	-0.402599	-0.216922	-0.57161	-0.326279	-0.269735	-0.191575
135	Gm23443	-0.87234	-0.98162	-0.88573	-0.941887	-0.98388	-0.974227	-0.657555	-0.870189	-0.663904	-0.994339	-0.963678	-1.16242	-1.09726	-0.909968	-0.711954
136	Gm23475	-0.0773064	-0.0144745	-0.0777726	0.257105	0.0173621	0.0894179	-0.183203	-0.343787	-0.207732	-0.362069	-0.484054	-0.164157	0.0803088	-0.091893	-0.328517
137	Gm23493	-0.594828	-0.487759	-0.434777	-0.519121	-0.590133	-0.584575	-0.631914	-0.475388	-0.651233	-0.491766	-0.811898	-0.388256	-0.479708	-0.637276	-0.410682
138	Gm23579	-0.827338	-0.919888	-0.716623	-0.761692	-0.770132	-0.647761	-0.670375	-0.991667	-0.917333	-0.621462	-0.678332	-0.714218	-0.698345	-0.821047	-1.01323
139	Gm24803	-0.107308	-0.0556296	-0.359618	-0.241898	-0.275136	-0.647761	-0.260125	0.040891	-0.296432	-0.159419	0.426625	-0.18453	0.0227728	0.139302	0.246639
140	Gm24845	0.0726999	0.417654	0.128914	0.0838401	0.669857	-0.131736	0.515505	0.455939	0.0837114	2.75065	2.59404	1.30267	1.78338	3.24562	2.10905
141	Gm24927	-0.144809	-0.158517	-0.566305	-0.477538	-0.275136	-0.163329	-0.337047	-0.414649	-0.321775	-0.110782	-0.071213	-0.469747	0.0879803	0.157086	-0.054633
142	Gm25177	-1.26236	-1.22855	-1.22394	-0.941887	-1.32138	-1.12166	-1.11909	-1.23462	-1.20878	-1.17267	-1.0426	-1.18279	-1.20466	-1.11152	-1.17756
143	Gm25384	-0.752335	-1.02278	-1.09242	-0.650802	-0.95013	-0.795197	-0.715246	-0.576619	-0.676576	-0.68631	-0.92118	-0.917944	-1.13178	-0.945537	-0.876284
144	Gm25443	-0.88734	-1.0022	-0.998468	-0.837928	-0.736382	-1.18485	-0.8755	-0.809451	-0.486504	-0.848431	-0.878681	-0.816081	-1.06658	-0.945537	-1.04061
145	Gm25514	3.01282	2.80465	2.87221	2.61351	3.78608	3.55416	2.89367	3.13856	3.49233	3.18837	2.78832	2.34167	2.06338	1.79916	1.01351
146	Gm25668	-0.617329	-0.755267	-0.641464	-0.650802	-0.252636	-0.458201	-0.587043	-0.687973	-0.296432	-0.418811	-0.520481	-0.469747	-0.502723	-0.406081	-0.492847
147	Gm25713	-1.12735	-1.06393	-0.998468	-1.03198	-1.32138	-0.974227	-0.824219	-0.961297	-0.993362	-0.694416	-0.939393	-0.714218	-0.821089	-0.755838	-1.04061
148	Gm25735	1.22775	0.767473	1.10598	1.24818	0.647357	0.879253	0.951396	1.21517	1.51559	0.513382	0.548048	0.75261	0.483061	0.536483	0.630076
149	Gm25780	-0.0398048	-0.323138	-0.340828	-0.241898	-0.00513775	-0.131736	-0.0806402	-0.374157	-0.157046	-0.313433	-0.283705	-0.245648	-0.376144	-0.714341	-0.794119
150	Gm26149	-0.354818	-0.30256	-0.434777	-0.893373	-0.725132	-0.479263	-0.8755	-0.414649	-0.562533	-0.378281	-0.508339	-0.347511	-0.633138	-0.714341	-0.821507
151	Gm26183	-0.902341	-1.0022	-0.998468	-0.865651	-0.758882	-1.22697	-0.913961	-0.789204	-0.587876	-0.864643	-0.878681	-0.856826	-1.06658	-0.963321	-1.04061
152	Gm26268	1.42276	1.17902	0.993241	2.33628	0.782356	0.868722	1.57959	1.17468	1.21147	1.31588	1.93835	1.7305	2.79217	2.74173	1.64345
153	Gm26654	-0.572327	-0.817	-0.810571	-0.7409	-0.623883	-0.395014	-0.88191	-0.809451	-0.866647	-0.670098	-0.459769	-0.816081	-0.740538	-0.945537	-0.931061
154	Gm26759	3.29033	3.50429	3.13527	1.44224	2.91984	2.49052	2.05394	3.3714	3.01082	3.25322	2.60011	2.40279	2.88807	2.27934	2.16382
155	Gm26983	-0.834838	-0.693534	-0.772992	-0.553774	-0.387635	-0.500326	-0.804988	-0.394403	-0.549861	-0.783583	-0.678332	-0.510492	-0.813417	-0.832903	-0.355905
156	Gm27253	-0.452322	-0.570069	-0.848151	-0.567635	-0.477634	-0.437139	-0.439609	-0.576619	-0.739933	-0.767371	-0.696546	-0.754963	-0.560259	-0.631348	-0.328517
157	Gm28379	-0.819837	-0.734689	-0.772992	-0.85872	-0.646383	-0.868915	-0.946012	-0.829697	-0.815962	-0.986233	-0.939393	-0.714218	-0.736703	-0.62542	-0.629789
158	Gm29041	-0.234813	-0.343716	-0.322039	-0.345856	-0.488884	-0.489794	-0.651144	-0.586742	-0.689247	-0.289115	-0.441556	-0.632727	-0.621631	-0.59578	-0.328517
159	Gm29538	0.132702	-0.0556296	0.0537553	0.069979	0.26486	0.184198	0.765501	0.172492	0.577898	2.60474	2.90367	0.793356	1.91763	2.84843	1.39695
160	Gm29597	-0.752335	-0.98162	-1.11121	-0.630011	-0.96138	-0.753073	-0.721656	-0.627235	-0.676576	-0.702522	-0.933322	-0.917944	-1.13178	-0.945537	-0.876284
161	Gm30790	-0.722333	-0.817	-0.735412	-0.782484	-0.680132	-0.81626	-0.599863	-0.637358	-0.815962	-0.548508	-0.392986	-0.510492	-0.901639	-0.797335	-0.903672
162	Gm33280	2.24029	1.83751	2.00788	2.4541	2.0761	2.03768	2.31676	1.56948	2.2632	1.24292	1.4648	1.64901	1.35761	0.749894	2.30077
163	Gm34069	-0.572327	-0.652379	-0.585095	-0.408232	-0.545133	-0.658293	-0.47166	-0.465265	-0.663904	-0.499872	-0.441556	-0.551237	-0.683002	-0.702485	-0.903672
164	Gm3470	-0.894841	-0.919888	-0.829361	-1.19832	-1.10763	-0.0264246	-1.13191	-0.930928	-1.1074	-0.256691	-0.417271	-0.754963	-0.387651	-0.263807	-0.629789
165	Gm35024	-0.969844	-0.89931	-0.772992	-1.05971	-1.08513	-1.00582	-0.907551	-0.900559	-0.676576	-0.767371	-0.775471	-0.917944	-1.05507	-0.969249	-1.12278
166	Gm36401	-1.25486	-1.20797	-1.18637	-1.14287	-1.49013	-1.25857	-1.13191	-1.18401	-1.12008	-0.986233	-1.04867	-1.16242	-1.10493	-1.12338	-1.25972
167	Gm36696	-1.02235	-0.796422	-0.979678	-0.817137	-1.01763	-0.91104	-0.86268	-0.971421	-0.62589	-0.710628	-0.726902	-0.938317	-0.771224	-0.637276	-0.739342
168	Gm36953	1.13024	0.602853	0.673816	1.35214	-0.297635	1.10041	1.27831	1.09369	0.476526	0.756563	1.25838	0.508139	1.11212	1.40791	2.02688
169	Gm37054	-0.984844	-1.02278	-0.88573	-0.865651	-1.20888	-0.710948	-0.946012	-0.83982	-0.917333	-0.994339	-0.915108	-0.897571	-0.993697	-0.880328	-1.12278
170	Gm37152	-0.759835	-0.796422	-0.829361	-0.879512	-0.95013	-0.805728	-0.740887	-0.83982	-0.663904	-0.759265	-0.909037	-0.897571	-0.82876	-1.02853	-0.794119
171	Gm37183	-0.504824	-0.199673	-0.134142	-0.415162	-0.0726372	-0.142267	-0.381918	-0.51588	-0.347118	-0.394493	-0.435484	-0.367883	-0.330115	-0.382369	-0.547623
172	Gm37262	-0.984844	-0.755267	-0.622674	-0.671594	-0.590133	-0.626699	-0.772937	-0.51588	-0.752604	-1.00245	-0.969749	-1.18279	-0.80191	-0.785478	-0.711954
173	Gm37637	-0.699832	-0.89931	-0.603884	-0.817137	-0.657633	-0.921571	-0.920371	-0.951174	-0.879319	-0.751159	-0.745115	-0.734591	-0.675331	-0.714341	-0.794119
174	Gm37795	2.18029	2.10502	2.17699	1.37986	1.9636	1.55325	2.07958	1.39739	2.19984	1.85898	1.67729	1.66938	2.00201	1.53833	1.17784
175	Gm37930	-0.902341	-1.02278	-1.01726	-1.03198	-1.18638	-0.763604	-0.984473	-0.860066	-0.879319	-0.52419	-0.696546	-0.917944	-1.09343	-0.963321	-0.848895
176	Gm37955	-0.197311	-0.199673	-0.22809	-0.359718	0.0961114	-0.152798	-0.433199	-0.536127	-0.347118	-0.710628	-0.678332	-0.245648	-0.188193	-0.429794	-0.10941
177	Gm38021	-1.08985	-1.02278	-0.923309	-1.05971	-1.26513	-1.04794	-0.913961	-1.03216	-0.968019	-0.994339	-0.933322	-1.12167	-1.07425	-0.939608	-0.985837
178	Gm38342	-0.662331	-0.426026	-0.434777	-0.290412	-0.331385	-0.595106	-0.47166	-0.242556	-0.638561	-0.64578	-0.745115	-0.204903	-0.337786	-0.246023	-0.10941
179	Gm38372	-0.827338	-0.693534	-0.772992	-0.560705	-0.387635	-0.521388	-0.804988	-0.394403	-0.587876	-0.783583	-0.684403	-0.510492	-0.817253	-0.832903	-0.301128
180	Gm42568	-0.549826	-0.570069	-0.641464	-0.782484	-0.882631	-0.500326	-0.85627	-0.718343	-0.372461	-0.68631	-0.660118	-0.632727	-0.755881	-0.696557	-0.6024
181	Gm42570	-0.579827	-0.323138	-0.209301	-0.671594	-0.308885	-0.0158934	-0.657555	-0.445019	-0.790619	-0.370175	-0.119783	-0.164157	-0.268743	-0.19267	-0.492847
182	Gm42690	1.92528	1.79635	2.00788	0.756107	1.6036	0.847659	1.09883	0.840617	1.2875	0.432322	0.29913	1.22118	1.38829	0.88624	1.5065
183	Gm42892	-0.347318	-0.240828	-0.171721	-0.643872	-0.128887	0.099949	-0.196023	-0.475388	-0.0556746	-0.167525	0.238418	-0.408629	-0.115314	0.056309	-0.136798
184	Gm42998	1.85027	1.36422	1.46298	0.492745	0.849855	0.805535	0.694989	1.30628	0.970713	0.934895	0.560191	1.20081	1.02006	0.643189	0.684853
185	Gm43005	1.20525	1.44653	1.21872	2.01054	1.7386	0.931909	1.79754	1.42776	1.07208	1.23482	1.38587	1.32304	1.58775	1.14708	2.24599
186	Gm43215	-0.692332	-0.30256	-0.622674	-0.311204	-0.387635	-0.384483	-0.260125	-0.485511	-0.271089	-0.297221	-0.15621	-0.490119	-0.264907	-0.518715	-0.629789
187	Gm43667	-1.05985	-1.04335	-1.07363	-1.01119	-1.15263	-1.02688	-1.17678	-1.17388	-1.12008	-1.0754	-0.969749	-0.816081	-1.00137	-0.981105	-1.068
188	Gm43729	-0.939842	-0.858155	-0.735412	-0.983471	-0.871381	-0.974227	-0.913961	-0.860066	-0.853976	-0.888961	-0.987963	-1.08093	-0.924654	-0.832903	-0.848895
189	Gm44064	0.0201977	0.170724	0.0537553	0.00760364	-0.410135	0.0367622	-0.163972	-0.0198477	-0.0303317	-0.208055	-0.332274	0.263668	0.325796	0.00888434	-0.054633
190	Gm44120	-0.534825	-0.261405	-0.547515	-0.158731	-0.342635	0.0578245	-0.208843	-0.181818	-0.0936889	-0.0702522	-0.101569	-0.632727	-0.299429	-0.151174	0.602688
191	Gm44237	-0.189811	-0.22025	-0.26567	-0.228036	-0.0501374	-0.215985	-0.330636	-0.262802	-0.917333	-0.353963	-0.441556	-0.673473	-0.360801	-0.358657	-0.136798
192	Gm44282	-0.744834	-0.796422	-0.810571	-0.643872	-0.691382	-0.784666	-0.696016	-0.819574	-0.511847	-0.791689	-0.660118	-0.754963	-0.778896	-0.607636	-0.6024
193	Gm44423	2.4878	2.49599	2.96616	1.75411	1.4911	2.31149	1.84241	1.87317	1.50291	1.29967	0.997317	2.28056	2.18996	1.59168	1.97211
194	Gm44424	-0.722333	-0.837577	-0.585095	-0.73397	-0.635133	-0.489794	-0.663965	-0.860066	-0.727261	-0.710628	-0.866539	-0.164157	-0.472037	-0.382369	-0.27374
195	Gm44555	-0.654831	-0.549491	-0.453567	0.180868	-0.736382	-0.373952	-0.112691	0.0813835	0.0963828	-0.289115	-0.21085	-0.225275	-0.813417	-0.785478	-0.657177
196	Gm44860	1.82777	3.64833	2.60916	5.50356	2.52609	3.49097	4.84236	4.57605	3.28959	3.42345	4.50039	4.66415	4.07714	4.51423	3.09503
197	Gm44907	-0.759835	-0.858155	-0.679043	-0.844859	-0.691382	-0.837322	-0.644734	-0.505757	-0.613218	-0.897067	-0.860468	-0.673473	-0.648481	-0.809191	-0.739342
198	Gm45030	-0.452322	-0.467181	-0.359618	-0.567635	0.0961114	-0.700417	-0.644734	-0.485511	-0.511847	-0.248585	-0.0469282	-0.551237	-0.456694	-0.246023	-0.0820213
199	Gm45145	2.03028	1.34364	1.68846	1.40758	2.33484	2.0798	1.06037	1.41763	1.23681	1.62391	1.1491	0.895219	1.36528	1.06408	1.58867
200	Gm45186	-0.804837	-0.714112	-0.791781	-0.768623	-0.826381	-0.795197	-0.926781	-0.83982	-0.80329	-0.913279	-0.811898	-0.856826	-0.675331	-0.791406	-0.76673
201	Gm45299	5.94545	4.86241	5.07061	4.15903	5.55232	5.51295	4.17571	3.38152	3.47966	5.5148	5.08323	5.09198	4.96703	5.64056	4.35489
202	Gm45413	-0.924842	-1.04335	-0.848151	-0.928026	-1.00638	-0.995289	-0.740887	-0.687973	-0.968019	-1.14025	-0.836183	-0.877199	-0.763553	-0.637276	-0.876284
203	Gm45472	-0.752335	-0.508336	-0.472356	-0.664664	-0.477634	-0.321296	-0.452429	-0.536127	-0.62589	-0.718735	-0.520481	-0.795708	-0.80191	-0.619492	-0.355905
204	Gm45575	-0.849839	-1.0022	-0.848151	-0.720108	-0.893881	-0.753073	-1.18319	-1.12327	-0.853976	-0.807901	-0.927251	-0.836454	-1.02438	-0.987033	-0.958449
205	Gm45628	-0.422321	-0.364293	-0.453567	-0.484468	-0.308885	-0.395014	-0.85627	-0.536127	-0.524518	-0.613356	-0.72083	-0.795708	-0.318608	-0.619492	-0.547623
206	Gm47234	-0.677331	-0.508336	-0.528726	-0.692386	-0.758882	-0.721479	-0.676785	-0.606988	-0.853976	-0.978127	-0.860468	-0.6531	-0.360801	-0.666917	-0.629789
207	Gm47300	1.48276	0.808628	1.23751	0.756107	1.59235	1.10041	0.810372	0.709017	0.565227	0.318837	0.286987	1.26193	0.743891	0.945521	1.17784
208	Gm47392	-0.242313	0.0884133	-0.115352	-0.110216	0.24236	-0.205454	0.553966	0.455939	0.172412	0.424215	0.639116	-0.245648	0.130173	0.14523	-0.301128
209	Gm48183	-1.14235	-1.10509	-0.998468	-0.97654	-1.15263	-1.14272	-1.07422	-0.900559	-1.09473	-0.840325	-0.896895	-1.18279	-1.0474	-1.04039	-1.01323
210	Gm48546	0.447716	0.952671	0.504708	0.797691	0.782356	1.42687	1.40011	1.3569	1.1101	1.31588	1.65908	0.630375	1.25788	1.15893	0.547911
211	Gm48562	-0.294815	-0.13794	-0.190511	-0.477538	-0.263886	-0.795197	-0.433199	-0.364034	-0.499175	-0.702522	-0.787613	-0.490119	-0.257236	-0.364585	-0.191575
212	Gm4995	-0.729834	-0.89931	-0.829361	-0.678525	-0.882631	-0.489794	-0.804988	-0.799328	-0.511847	-0.621462	-0.629763	-1.04018	-0.886296	-0.8744	-0.76673
213	Gm5256	-0.759835	-0.714112	-0.810571	-0.630011	-0.353885	-0.331827	-0.86909	-0.799328	-0.917333	-0.64578	-0.071213	-0.836454	-0.752046	-0.47129	-0.164186
214	Gm6637	-0.182311	-0.22025	-0.0214035	-0.248828	-0.758882	-0.595106	0.380891	-0.110956	0.349812	0.480958	0.341628	-0.245648	0.145516	-0.210455	-0.328517
215	Gm7094	0.237707	0.0472582	-0.322039	-0.262689	-0.286386	-0.331827	-0.253714	0.243353	0.539884	0.0432322	-0.0287147	0.324785	-0.333951	-0.400153	-0.164186
216	Gm8813	-0.219812	-0.199673	-0.115352	-0.283481	0.00611216	-0.25811	-0.375508	-0.445019	-0.334446	-0.710628	-0.593335	-0.429001	-0.498887	-0.400153	-0.547623
217	Gm9817	-0.662331	-0.858155	-0.848151	-0.817137	-0.747632	-0.710948	-0.638324	-0.870189	-0.80329	-0.759265	-0.799756	-0.714218	-1.01671	-0.951465	-1.068
218	Gm9903	0.245207	0.0266806	-0.0965623	0.160077	0.186111	-0.0264246	0.31038	0.000398548	-0.10636	-0.313433	-0.180494	-0.245648	0.00742985	-0.19267	-0.054633
219	Gmcl1	0.350211	0.211879	0.241652	-0.172592	0.129861	-0.152798	-0.46525	-0.242556	-0.131703	-0.183737	-0.15621	0.610002	0.283603	0.0444528	0.0549205
220	Gmpr2	0.282709	0.191301	0.204073	0.0561178	0.174861	-0.363421	-0.144742	0.0510141	0.0837114	-0.0945703	-0.162281	0.385903	0.406346	0.0266686	0.191862
221	Haus2	-0.699832	-0.426026	-0.585095	-0.553774	-0.713882	-0.647761	-0.47807	-0.698096	-0.739933	-0.670098	-0.550837	-0.57161	-0.621631	-0.453506	-0.465458
222	Hbp1	-0.812337	-0.755267	-0.660253	-0.803275	-1.17513	-0.805728	-0.638324	-0.647481	-0.53719	-0.783583	-0.635834	-0.917944	-0.844103	-0.755838	-0.876284
223	Hccs	-0.977344	-0.796422	-0.90452	-0.872581	-1.23138	-0.974227	-0.651144	-0.779081	-0.942676	-0.872749	-0.7694	-0.917944	-0.978354	-0.809191	-0.931061
224	Helq	-0.714833	-0.714112	-0.791781	-0.775553	-0.848881	-0.616168	-0.913961	-0.981544	-0.879319	-0.783583	-0.957607	-0.816081	-0.652317	-0.809191	-0.958449
225	Hnrnpa2b1	-0.0623058	0.0266806	0.222863	-0.532982	-0.00513775	-0.384483	0.0283326	0.425569	-0.0936889	-0.451236	-0.368701	-0.164157	-0.241893	-0.109677	0.356192
226	Hspe1-ps3	-1.06735	-1.04335	-0.998468	-0.921096	-0.770132	-1.06901	-1.04857	-1.30548	-1.19611	-1.01866	-1.0426	-0.836454	-0.978354	-0.915896	-0.985837
227	Huwe1	-1.14235	-1.14624	-0.998468	-0.941887	-0.99513	-0.953164	-1.09986	-1.07265	-0.930005	-0.888961	-0.890824	-1.08093	-1.18548	-1.09374	-1.04061
228	I830134H01Rik	-0.864839	-0.858155	-0.86694	-0.782484	-0.545133	-0.531919	-0.901141	-0.505757	-0.71459	-0.572826	-0.581193	-0.408629	-0.54108	-0.382369	-1.068
229	Ido1	-0.0848067	-0.384871	-0.378408	-0.449815	-0.0838871	0.268447	-0.567812	-0.424772	-0.233075	-0.370175	-0.356559	-0.591982	-0.498887	-0.738054	-0.684565
230	Inpp5k	2.16529	1.83751	2.04546	1.98282	2.1436	1.71121	1.62446	1.64034	1.71833	0.691714	0.924462	2.28056	2.49299	1.3842	2.60204
231	Insig2	-0.354818	-0.426026	-0.415987	-0.928026	-0.545133	-0.215985	-0.561402	-0.434895	-0.499175	-0.394493	-0.417271	-0.490119	-0.663824	-0.8744	-0.958449
232	Ints7	-0.594828	-0.343716	-0.810571	-0.650802	-0.635133	-0.847853	-0.324226	-0.505757	-0.359789	-0.597144	-0.575122	-0.6531	-0.652317	-0.566139	-0.27374
233	Ints9	-0.504824	-0.13794	-0.453567	-0.602288	-0.477634	-0.416076	-0.369097	-0.303295	-0.511847	-0.345857	-0.356559	-0.143785	-0.575602	-0.524643	-0.903672
234	Isy1	0.327711	0.191301	0.185283	0.153146	-0.308885	0.152605	0.0796139	0.172492	0.109054	-0.167525	-0.241206	0.243295	0.329632	0.0325967	0.0549205
235	Itgav	0.185205	-0.0144745	0.335601	0.167007	0.636107	-0.00536231	0.303969	0.810248	0.299126	0.262095	0.238418	-0.0622942	0.195381	0.198583	-0.218963
236	Jmy	-0.092307	-0.22025	-0.209301	-0.491399	-0.00513775	-0.0264246	-0.606273	-0.232433	-0.600547	-0.102676	-0.307989	-0.286393	-0.617795	-0.506859	-0.711954
237	Kansl1l	-0.557326	-0.611224	-0.772992	-0.567635	-0.443884	-0.300234	-0.824219	-0.485511	-0.562533	-0.540402	-0.569051	-0.775336	-0.571766	-0.743982	-0.794119
238	Kansl2	-0.114808	0.314767	-0.190511	-0.186453	0.152361	0.0578245	0.0283326	-0.0805864	-0.00498876	-0.378281	-0.21085	-0.530864	0.0994875	-0.0503965	0.109697
239	Kcmf1	0.177704	-0.0144745	0.279232	0.0214648	0.388609	0.342165	-0.00371823	0.0206448	-0.144375	-0.281009	-0.0894266	-0.164157	-0.153671	-0.186742	-0.191575
240	Kcnj2	-0.864839	-0.734689	-0.998468	-0.768623	-0.916381	-0.91104	-0.920371	-0.920805	-1.04405	-0.56472	-0.726902	-0.795708	-0.859446	-0.844759	-0.547623
241	Khdc1a	-0.227313	0.808628	-0.284459	0.139285	-0.0501374	0.0683556	0.0475631	0.911479	0.413169	0.61876	0.317343	0.813728	0.406346	0.429778	0.191862
242	Klra17	-1.18735	-1.12566	-1.09242	-0.824067	-1.32138	-1.06901	-1.04857	-1.00179	-0.98069	-0.824113	-0.969749	-1.01981	-0.993697	-0.90404	-0.848895
243	Klrg1	-0.324817	-0.30256	-0.26567	-0.449815	-0.96138	-0.595106	-0.035769	-0.293172	0.0710399	-0.0459342	0.0259261	-0.490119	-0.218879	-0.423865	-0.054633
244	Kmt2e	1.90278	1.85808	1.95152	1.35214	1.70485	1.93237	1.99625	2.02502	1.04674	0.643078	0.475194	1.2823	1.84475	0.951449	1.31479
245	Krr1	-0.729834	-0.693534	-0.923309	-0.85179	-0.781382	-0.73201	-0.734477	-0.748712	-0.89199	-0.516084	-0.477983	-0.795708	-0.786567	-0.714341	-0.684565
[truncated: 858 more rows]

## Sheet: Tab4 transcription factor list
Table 4 total transcription factor list
1. 2weeks vs control
[truncated: 2,561 more rows]

## Sheet: Tab5 Primers, siRNAs and sgRNAs
Table 5 Information of primers, sgRNAs and siRNAs
[truncated: 54 more rows]
